# Supplementary material for: Integrated proteome and malonylome analyses reveal the potential meaning of TLN1 and ACTB in end-stage renal disease
Source: Proteome Sci. 2023 Oct 13;21:18. doi: 10.1186/s12953-023-00211-y (PMC10571336; doi:10.1186/s12953-023-00211-y)
Supplement: Supplementary file 8 — Additional file 8: Supplementary Table 1. The LFQ intensities for the quantitated proteins. Supplementary Table 2: Information of 793 DEPs (FC<1/1.5 or FC>1.5 and P<0.05). Supplementary Table 3: Information of 12 DMPs (FC<1/1.5 or FC>1.5 and P<0.05). Supplementary Table 4: GO functional fold enrichment of DEPs. Supplementary Table 5: GO functional fold enrichment of DMPs. [file 12953_2023_211_MOESM8_ESM.xlsx]

## Sheet: Summary
Title of the table
Supplementary Table 1: The LFQ intensities for the quantitated proteins
Supplementary Table 2: Information of 793 DEPs (FC<1/1.5 or FC>1.5 and P<0.05)
Supplementary Table 3: Information of 12 DMPs (FC<1/1.5 or FC>1.5 and P<0.05)
Supplementary Table 4: GO functional fold enrichment of DEPs
Supplementary Table 5: GO functional fold enrichment of DMPs
Details of abbreviation
DEPs: differentially expressed proteins;
DMPs: differentially malonylated proteins;
LFQ:label-free quantification
GO:gene ontology

## Sheet: Supplementary Table1
Supplementary Table 1: The LFQ intensities for the quantitated proteins
Protein accession	Gene name	LFQ intensity HC_1	LFQ intensity HC_2	LFQ intensity HC_3	LFQ intensity UR_1	LFQ intensity UR_2
A0A024RBG1	NUDT4B	0	0	0	0	0
A0A0C4DH55	IGKV3D-7	0	0	0	0	0
A2NJV5	IGKV2-29	0	0	0	0	0
A0A0C4DH68	IGKV2-24	0	0	0	0	0
A0A0A0MRZ8	IGKV3D-11	0	0	0	0	0
A0A0B4J1V6	IGHV3-73	0	0	0	0	0
P0DPI2	GATD3A	366620	288170	335760	355690	337170
P0DP01	IGHV1-8	0	0	0	0	0
A0A0C4DH27	TRGV8	0	0	0	0	0
A0A0U1RRL7	MMP24OS	0	0	0	0	0
P0DSE2	TRB	0	0	0	0	0
A0AVT1	UBA6	186140	191620	170260	121870	127710
A0FGR8	ESYT2	150740	128690	166150	155550	179780
A0MZ66	SHTN1	0	0	0	23339	45073
A1A4S6	ARHGAP10	69577	72852	24588	60446	58809
A1L0T0	ILVBL	0	0	24053	27521	33766
A1X283	SH3PXD2B	31068	0	35345	17053	0
A2RRP1	NBAS	33202	34297	38533	35480	43083
A2RTX5	TARS3	22084	44204	31909	19884	21615
A2RUS2	DENND3	103350	126780	119770	107690	109560
A4D1B5	GSAP	18216	17025	22290	22636	26555
A4D1P6	WDR91	60044	57137	40594	26231	27361
A5D8V6	VPS37C	0	0	0	0	0
A5D8V7	CCDC151	0	0	0	0	0
A5YKK6	CNOT1	100680	107020	103410	76655	86195
A6NC98	CCDC88B	20232	24510	37019	19866	17738
A6NDG6	PGP	30640	17866	41214	58641	60443
A6NDU8	C5orf51	69500	99671	91226	64503	86459
A6NFX1	MFSD2B	59507	63743	54305	0	22495
A6NHL2	TUBAL3	516440	570960	0	571140	751220
A6NHR9	SMCHD1	27494	25646	29935	35374	31335
A6NI72	NCF1B	0	0	0	0	0
P10966	CD8B	0	0	0	0	0
C4AMC7	WASH3P	0	0	0	0	0
P62308	SNRPG	240540	190500	104770	153600	154530
A8MXV4	NUDT19	0	0	0	0	0
A9UHW6	MIF4GD	17805	0	21640	25736	26768
B0I1T2	MYO1G	128220	120630	142490	194300	171320
B2RUZ4	SMIM1	197720	221520	262870	103840	80919
Q99613	EIF3C	98462	112860	101040	145660	139850
P0CG08	GPR89B	0	0	0	0	0
P0DOX8	--	326710	0	235070	0	166750
C9J7I0	UMAD1	68457	61949	55689	22285	26490
C9JLW8	MCRIP1	0	0	0	0	0
E9PAV3	NACA	0	79970	0	146450	217790
G2XKQ0	SUMO1P1	16363	0	17112	77705	29172
G9CGD6	CNK3/IPCEF1	16507	13823	0	15324	18126
L0R6Q1	SLC35A4	103530	120460	124340	64677	108060
O00115	DNASE2	42751	34024	0	29064	26715
O00116	AGPS	1956900	1699600	1991900	2250300	2192600
O00139	KIF2A	189830	196010	177610	247940	266420
O00142	TK2	44897	39446	37708	28750	30326
O00148	DDX39A	42022	0	65743	175150	178760
O00151	PDLIM1	2152100	1984200	2449000	4887900	4459400
O00154	ACOT7	106410	127880	133750	213370	177430
O00159	MYO1C	90119	88827	86388	72764	91035
O00160	MYO1F	180780	183650	208870	170460	175630
O00161	SNAP23	785110	835770	916770	768260	851160
O00170	AIP	157050	148350	123890	94965	92095
O00178	GTPBP1	82015	68244	75976	97504	89800
O00182	LGALS9	37470	36092	30307	79388	79669
O00186	STXBP3	248660	267050	234370	181910	178510
O00187	MASP2	0	0	0	0	0
O00193	SMAP	0	0	0	105850	98389
O00194	RAB27B	3220300	2943900	3645800	2194300	2685300
O00203	AP3B1	59183	48976	67666	105910	101510
O00214	LGALS8	66211	70015	47988	38869	41506
O00217	NDUFS8	34406	30239	37658	74491	61476
O00231	PSMD11	115720	111180	145410	202360	243280
O00232	PSMD12	161560	169300	160820	177040	197830
O00233	PSMD9	217380	242320	257390	203870	200440
O00244	ATOX1	51723	0	42795	123260	201500
O00264	PGRMC1	575960	659370	720040	581080	554120
O00267	SUPT5H	25173	0	0	19438	24471
O00273	DFFA	11653	0	14196	21858	27494
O00291	HIP1	0	0	19963	0	22357
O00299	CLIC1	7434600	6051700	6445700	7072200	9208300
O00303	EIF3F	76034	87182	78918	152850	107670
O00329	PIK3CD	24010	23230	19386	21872	19314
O00330	PDHX	0	0	0	0	0
O00391	QSOX1	152590	137830	122990	39819	59375
O00399	DCTN6	0	0	0	32423	33407
O00400	SLC33A1	59422	57182	51914	28145	36473
O00408	PDE2A	0	0	0	0	0
O00410	IPO5	220040	240500	219580	228580	212950
O00422	SAP18	31320	27564	26834	31813	31158
O00425	IGF2BP3	0	0	0	0	0
O00429	DNM1L	401330	412190	454880	726060	777540
O00442	RTCA	26622	0	33777	41418	58513
O00453	LST1	0	48739	44980	0	0
O00461	GOLIM4	23346	20787	21656	16392	14727
O00462	MANBA	72997	70755	39101	21447	12443
O00471	EXOC5	72411	79413	87042	98714	104790
O00478	BTN3A3	0	0	0	0	0
O00483	NDUFA4	538660	570890	551550	607190	636080
O00487	PSMD14	53177	76394	87581	254590	125090
O00499	BIN1	43303	0	38615	36098	24573
O00501	CLDN5	347120	384370	413120	176520	253650
O00505	KPNA3	31551	30798	32214	46262	42573
O00507	USP9Y	0	0	0	0	0
O00534	VWA5A	157690	152220	120700	155200	129310
O00560	SDCBP	221040	206540	144820	80637	78401
O00567	NOP56	60309	58522	56163	64072	52793
O00571	DDX3X	176240	177290	158430	213320	205010
O00584	RNASET2	287680	223730	141460	142680	162250
O00602	FCN1	138650	192510	120320	111800	115710
O00629	KPNA4	252950	195070	371210	705610	671600
O00743	PPP6C	139190	145650	118100	138380	114330
O00746	NME4	31040	0	19184	9377.1	26218
O00754	MAN2B1	175190	155720	120840	79472	73423
O00757	FBP2	0	0	0	0	0
O00764	PDXK	195840	147670	92215	87826	84206
O14497	ARID1A	36528	35634	26121	18995	19488
O14498	ISLR	0	0	0	0	0
O14521	SDHD	0	0	0	0	0
O14523	C2CD2L	0	0	0	33509	33127
O14530	TXNDC9	0	0	0	0	0
O14545	TRAFD1	19726	35054	38101	73632	76098
O14561	NDUFAB1	95677	62961	83625	116820	113260
O14569	CYB561D2	0	48987	0	37367	39269
O14579	COPE	65608	82821	69101	107610	82975
O14617	AP3D1	118960	100760	111140	107130	116290
O14618	CCS	497740	384760	271990	222230	278500
O14639	ABLIM1	0	0	0	0	0
O14653	GOSR2	0	0	0	0	0
O14656	TOR1A	84797	103850	84186	68466	68689
O14662	STX16	0	0	0	0	0
O14672	ADAM10	894210	977350	759820	436360	460690
O14727	APAF1	76775	95155	67956	72983	55678
O14734	ACOT8	84968	55319	91537	57792	65049
O14735	CDIPT	102030	59543	120610	125660	169240
O14737	PDCD5	0	0	13174	55883	46307
O14744	PRMT5	186610	198390	226490	174640	195740
O14745	SLC9A3R1	528260	503800	570220	540990	530810
O14772	FPGT	0	0	0	0	0
O14773	TPP1	940850	907720	826180	907490	814960
O14775	GNB5	36221	42612	50990	42426	53419
O14776	TCERG1	64460	42002	39084	44647	41919
O14787	TNPO2	42081	39801	41655	32417	33552
O14798	TNFRSF10C	17221	50195	0	6234	0
O14818	PSMA7	406040	380340	398260	630460	591710
O14828	SCAMP3	133820	148410	137740	111810	125050
O14841	OPLAH	12945	15472	0	25221	31477
O14874	BCKDK	26568	27121	13686	0	0
O14879	IFIT3	28161	28398	26946	11386	25606
O14880	MGST3	469250	302310	417370	279870	329940
O14907	TAX1BP3	0	0	0	50655	71634
O14908	GIPC1	0	0	0	27123	18645
O14920	IKBKB	39867	51406	38308	45224	26991
Q5SRD1	TIMM23B	0	0	0	0	0
O14929	HAT1	0	0	0	0	0
O14933	UBE2L6	0	0	0	0	0
P19105	MYL12A	2973900	3932400	4658300	5763900	6318900
O14957	UQCR11	0	0	0	0	0
O14964	HGS	171880	149360	185570	137580	142240
O14972	VPS26C	62621	30326	63944	31174	62721
O14974	PPP1R12A	187520	186240	213270	169400	160640
O14975	SLC27A2	0	0	0	0	0
O14976	GAK	42865	42493	43671	52428	57534
O14979	HNRNPDL	0	0	79179	191430	163470
O14980	XPO1	122070	112060	137370	138060	151390
O15020	SPTBN2	0	0	0	0	0
O15027	SEC16A	119980	118000	117910	96284	104220
O15031	PLXNB2	396270	429390	343510	241420	312300
O15040	TECPR2	0	0	0	0	0
O15042	U2SURP	38438	0	23368	44210	45637
O15067	PFAS	48506	63772	50116	61979	68052
O15084	ANKRD28	36823	28932	39557	43438	48002
O15111	CHUK	0	0	13661	19859	26013
O15116	LSM1	0	0	0	0	0
O15117	FYB1	311500	298450	412840	396010	469210
O15118	NPC1	21570	17245	19370	0	9753.1
O15120	AGPAT2	0	0	0	0	0
O15121	DEGS1	0	0	27672	0	6578.8
O15126	SCAMP1	305550	310120	208330	94537	117570
O15127	SCAMP2	432490	484560	396550	321950	202300
O15143	ARPC1B	2600600	2422900	2643500	6556900	6133200
O15144	ARPC2	2005400	2315000	1810600	1851300	1562000
O15145	ARPC3	1113900	1072400	1287700	1918800	1634000
O15155	BET1	89927	71707	127530	58630	111670
O15160	POLR1C	0	0	0	0	0
O15162	PLSCR1	177190	210520	144970	61369	73183
O15173	PGRMC2	256870	267450	226700	172330	160350
O15194	CTDSPL	101610	98118	86857	52418	78463
O15204	ADAMDEC1	0	0	0	45525	46254
O15211	RGL2	10810	0	8881.9	0	16016
O15212	PFDN6	0	0	60059	60313	168870
O15228	GNPAT	36517	45111	46890	37917	29557
O15231	ZNF185	82898	66067	140960	124120	160320
O15239	NDUFA1	33533	33613	30090	34869	28401
O15243	LEPROT	0	0	0	0	0
O15254	ACOX3	0	0	20066	0	31943
O15258	RER1	220320	296540	310910	215170	216280
O15260	SURF4	2096400	3529900	4155100	1433200	2559600
O15269	SPTLC1	13895	18450	33312	42545	38869
O15270	SPTLC2	0	0	0	25023	34518
O15294	OGT	92963	90298	117450	111600	135930
O15305	PMM2	20772	32724	50299	11141	0
O15327	INPP4B	86654	85616	99072	80020	96113
O15355	PPM1G	268090	0	304840	311740	336740
O15357	INPPL1	52584	60579	49361	51830	66024
O15371	EIF3D	102540	125340	129840	127920	123230
O15372	EIF3H	0	0	14990	105960	84897
O15382	BCAT2	87821	85022	57828	57151	58734
O15389	SIGLEC5	78004	57066	32452	7036.6	7402.5
O15400	STX7	504380	480460	761250	577380	598220
O15427	SLC16A3	236000	271000	214840	132220	128040
O15438	ABCC3	0	0	10897	9701.2	20556
O15439	ABCC4	135790	146940	141620	82647	82195
O15498	YKT6	93217	126470	127800	124480	109400
O15511	ARPC5	2191900	2039600	1919200	1790900	1868500
Q6A1A2	PDPK2P	0	0	0	0	0
O15533	TAPBP	401830	402140	286760	312190	223240
O15541	RNF113A	0	0	0	0	0
O15551	CLDN3	147520	0	201880	0	0
O43143	DHX15	141420	150910	132430	158660	139460
O43149	ZZEF1	177560	169510	171050	120640	130000
O43150	ASAP2	172570	196980	219860	187020	163370
O43169	CYB5B	715770	805360	620260	350900	346650
O43175	PHGDH	10167	9168.7	4950.7	68236	28568
O43181	NDUFS4	55215	32143	43712	94903	116550
O43182	ARHGAP6	140690	121100	147520	124160	227390
O43237	DYNC1LI2	12409	23008	11704	22250	31667
O43242	PSMD3	144140	133840	129240	177450	203560
O43252	PAPSS1	90616	68479	107530	73984	99315
O43264	ZW10	35509	41253	44414	37082	38385
O43290	SART1	190930	0	226700	259530	308470
O43294	TGFB1I1	300650	265070	516260	393250	428490
O43304	SEC14L5	25992	0	0	33310	15050
O43306	ADCY6	84738	91829	76820	52119	64728
O43312	MTSS1	119260	154280	708090	527080	679550
O43314	PPIP5K2	0	0	0	0	0
O43318	MAP3K7	10027	10724	15825	13260	16559
O43324	EEF1E1	101040	113740	87737	98923	93560
O43353	RIPK2	0	0	0	0	0
O43390	HNRNPR	130450	112570	98846	147740	131490
O43396	TXNL1	215050	201230	242720	218150	255280
O43399	TPD52L2	297260	255140	267890	579710	559040
O43402	EMC8	0	0	0	0	0
O43426	SYNJ1	0	0	0	0	0
O43427	FIBP	47446	56132	47891	37491	41440
O43432	EIF4G3	45213	37096	60581	36072	50690
O43447	PPIH	65358	48435	24617	31859	40237
O43451	MGAM	163040	176910	110580	24229	22384
O43464	HTRA2	79507	74764	59616	59672	55527
O43488	AKR7A2	697680	617030	691130	902850	1021200
O43493	TGOLN2	39249	24224	10426	7879	8532.9
O43504	LAMTOR5	188340	164590	205420	258320	186160
O43516	WIPF1	344940	410330	502750	307950	389470
O43561	LAT	191530	223370	261700	148220	154990
O43566	RGS14	63314	75630	63590	52811	57837
O43567	RNF13	0	0	0	0	0
O43583	DENR	0	0	51661	77412	0
O43586	PSTPIP1	0	0	0	41078	21805
O43592	XPOT	73322	70639	67370	51997	59783
O43598	DNPH1	109740	105940	89974	61123	91789
O43615	TIMM44	38223	57206	43794	41376	49698
O43617	TRAPPC3	73823	73217	77985	64281	93462
O43633	CHMP2A	40852	39876	50378	56459	65601
O43639	NCK2	153180	146750	174830	145740	161160
O43660	PLRG1	57505	58026	30749	0	0
O43665	RGS10	316750	431350	331060	450730	405240
O43670	ZNF207	110680	112230	72644	65764	59870
O43674	NDUFB5	0	0	51993	53841	40115
O43676	NDUFB3	214090	202400	119820	108800	111080
O43677	NDUFC1	0	0	0	0	0
O43678	NDUFA2	0	0	0	0	0
O43681	GET3	251520	292790	322520	371730	316840
O43684	BUB3	0	26499	0	61101	35246
O43704	SULT1B1	18436	19675	21033	28862	22438
O43707	ACTN4	9479200	8582800	9481400	9602300	9703400
O43708	GSTZ1	0	0	0	38802	35481
O43719	HTATSF1	35340	22960	34530	48294	50825
O43741	PRKAB2	34323	39307	35893	22581	26646
O43747	AP1G1	214720	225240	185540	182290	165300
O43752	STX6	12677	0	25193	24171	45899
O43760	SYNGR2	313820	176330	146290	98925	118850
O43765	SGTA	89097	124700	115860	153350	168220
O43768	ENSA	0	0	0	0	0
O43772	SLC25A20	156900	202010	125300	91584	85034
O43776	NARS1	182120	202660	211980	152040	235360
O43809	NUDT21	79529	65739	55768	118780	114880
O43813	LANCL1	208360	227240	179080	117130	105320
O43815	STRN	138640	140210	153380	207980	165730
O43818	RRP9	0	0	0	0	0
O43826	SLC37A4	37595	0	67711	0	37138
O43837	IDH3B	98980	70169	86202	64568	61366
O43847	NRDC	74254	82836	64995	75142	87618
O43852	CALU	698520	724380	668050	323230	437470
O43865	AHCYL1	0	0	0	0	0
O43866	CD5L	63540	86787	69075	0	0
O43913	ORC5	0	0	0	0	0
O43914	TYROBP	0	0	0	0	0
O43920	NDUFS5	114760	114400	113940	79240	88433
O43924	PDE6D	44498	49084	27447	34461	39126
O60216	RAD21	43718	59416	44420	41695	42558
O60220	TIMM8A	100150	102510	80238	59708	56892
O60229	KALRN	407940	438190	474390	304290	347090
O60232	ZNRD2	0	0	0	0	0
O60234	GMFG	415150	377790	445790	640570	515710
O60256	PRPSAP2	93447	91602	99835	118960	105710
O60262	GNG7	0	0	13525	11549	14819
O60264	SMARCA5	49469	41595	40494	49908	29131
O60268	KIAA0513	146720	169340	172430	152060	136770
O60271	SPAG9	154640	92492	268390	164810	205670
O60313	OPA1	1537500	1522600	1781500	2499500	2321800
O60331	PIP5K1C	34126	0	40374	57276	67306
O60341	KDM1A	0	0	0	12142	9547.1
O60449	LY75	48915	47558	39760	25905	30670
O60488	ACSL4	68028	71477	62993	91108	102960
O60493	SNX3	218090	328520	279620	440260	314250
O60496	DOK2	293980	194400	163880	293690	331760
O60499	STX10	0	286830	0	325060	0
O60502	OGA	0	0	0	14801	16245
O60506	SYNCRIP	233100	246820	243580	423990	490870
O60508	CDC40	0	0	0	0	0
O60524	NEMF	9042.9	0	20620	28869	26303
O60547	GMDS	33636	36547	29977	58740	37534
O60568	PLOD3	50570	44558	50195	49722	58884
O60573	EIF4E2	0	0	0	0	0
O60603	TLR2	60468	64117	45825	57632	59056
O60610	DIAPH1	679550	766760	1143300	1172800	1044500
O60613	SELENOF	150190	138470	126030	130960	180300
O60636	TSPAN2	64445	68883	60896	0	0
O60645	EXOC3	27852	26477	52509	56784	64598
O60664	PLIN3	82939	89780	114180	232110	206240
O60674	JAK2	32525	32220	36368	33894	32870
O60678	PRMT3	0	0	0	0	0
O60684	KPNA6	111450	140220	154800	222210	139020
O60701	UGDH	0	0	11646	15454	22147
O60704	TPST2	85852	69471	60249	85458	85336
O60711	LPXN	25038	21057	19625	30075	23272
O60716	CTNND1	0	0	0	21568	24708
O60749	SNX2	150490	168150	195350	223170	205710
O60762	DPM1	78609	70919	43789	58652	57978
O60763	USO1	822080	769970	896590	718110	672030
O60784	TOM1	39324	32511	71912	62355	86551
Q99880	H2BC13	8641200	10184000	7671500	10897000	10442000
O60825	PFKFB2	17376	13091	17447	0	0
O60826	CCDC22	27651	18829	40923	40963	48496
O60831	PRAF2	83580	92772	95830	89973	93658
O60832	DKC1	26323	0	21166	42784	38103
O60841	EIF5B	77544	74725	83278	92010	86888
O60879	DIAPH2	0	0	0	0	0
O60880	SH2D1A	17908	11901	0	22698	27676
O60884	DNAJA2	164610	160900	150910	156980	160420
O60888	CUTA	0	0	0	398150	407190
O60890	OPHN1	19514	18405	21494	21387	23860
O60925	PFDN1	52783	0	47790	90940	97840
O60927	PPP1R11	50365	62847	30119	23539	23123
O75015	FCGR3B	415420	386660	251590	73831	65373
O75022	LILRB3	31034	34516	28109	0	18366
O75027	ABCB7	0	0	11724	11968	10518
O75069	TMCC2	0	0	28247	13473	17111
O75083	WDR1	4446800	4909700	4363600	5894100	4099600
O75116	ROCK2	361660	393180	573160	450380	494000
O75122	CLASP2	15627	17058	17893	16418	17897
O75131	CPNE3	714670	822060	521840	254790	233670
O75150	RNF40	0	0	0	0	0
O75152	ZC3H11A	0	0	0	0	0
O75154	RAB11FIP3	36910	37827	78668	38373	40392
O75165	DNAJC13	269920	287060	250900	172250	182020
O75167	PHACTR2	0	11104	11774	10443	14740
O75170	PPP6R2	0	76096	120220	95200	72030
O75175	CNOT3	0	0	0	0	0
O75190	DNAJB6	214520	192570	136110	159670	177980
O75208	COQ9	28419	0	0	16907	20408
O75223	GGCT	228940	248410	223400	152820	154830
O75251	NDUFS7	0	0	0	0	0
O75298	RTN2	51268	47189	66816	114490	120870
O75306	NDUFS2	118570	148130	126150	125430	118710
O75312	ZPR1	0	0	12017	23218	20274
O75317	USP12	0	0	0	0	0
O75323	NIPSNAP2	92172	89314	115910	86937	112070
O75340	PDCD6	448460	438620	373070	247560	283110
O75347	TBCA	90680	86244	119070	241730	246860
O75348	ATP6V1G1	0	0	0	108960	118740
O75351	VPS4B	113100	92027	115110	151460	166730
O75352	MPDU1	291050	205700	317810	212840	299110
O75367	MACROH2A1	259970	252760	274110	510140	446950
O75368	SH3BGRL	1966800	1867900	1525500	1051700	1201900
O75369	FLNB	83090	64753	54946	62115	58397
O75376	NCOR1	0	0	0	0	0
O75380	NDUFS6	0	0	41497	108900	104750
O75381	PEX14	0	0	0	26465	24310
O75390	CS	827970	970800	781410	643590	579640
O75396	SEC22B	180400	197770	360790	401690	415000
O75400	PRPF40A	37129	55004	27583	38468	31576
O75410	TACC1	29630	0	59515	63896	49951
O75427	LRCH4	52580	44226	58468	32551	41053
O75431	MTX2	68230	68996	72417	70512	78823
O75436	VPS26A	138600	158900	135510	163070	125420
O75438	NDUFB1	0	31897	0	32502	53974
O75439	PMPCB	33399	31868	35893	26142	30149
O75475	PSIP1	33422	26405	0	27288	24699
O75477	ERLIN1	39962	37508	31497	36778	35397
O75489	NDUFS3	201010	178930	227610	187270	205920
O75494	SRSF10	42702	51651	38325	74639	50211
O75506	HSBP1	0	0	37180	0	65568
O75521	ECI2	29425	0	40472	64404	73650
O75531	BANF1	373440	344710	350940	360780	478230
O75533	SF3B1	104570	86570	96692	101990	124020
O75534	CSDE1	71888	68973	42416	53377	62386
O75558	STX11	429400	415220	561320	553220	546390
O75563	SKAP2	200140	261550	297150	316500	333880
O75569	PRKRA	0	0	0	19696	28969
O75592	MYCBP2	43050	37152	39773	52443	54345
O75594	PGLYRP1	1231000	1303000	840240	169670	129720
O75608	LYPLA1	395340	446600	385070	360670	327580
O75629	CREG1	71623	0	71364	26182	33565
O75643	SNRNP200	63417	49986	58566	75759	77279
O75663	TIPRL	260510	278460	248060	160090	155450
O75674	TOM1L1	0	0	0	23962	24972
O75688	PPM1B	69032	62239	83634	62314	54727
O75694	NUP155	0	0	36155	27627	27434
O75695	RP2	490480	543580	355920	281670	285030
O75718	CRTAP	23745	21209	34077	23545	32248
O75746	SLC25A12	121910	124130	92323	68454	72025
O75787	ATP6AP2	0	0	0	0	0
O75791	GRAP2	371980	473980	359390	325870	409780
O75792	RNASEH2A	0	0	0	0	0
O75821	EIF3G	154850	0	85737	168020	188900
O75822	EIF3J	241290	307310	276670	229850	232450
O75832	PSMD10	199260	170750	194020	168070	146090
O75843	AP1G2	17405	17206	0	0	14057
O75844	ZMPSTE24	1372700	1435600	1374400	904180	1026000
O75874	IDH1	291530	275320	293590	340750	329080
O75882	ATRN	0	0	0	0	0
O75886	STAM2	47131	38605	50582	58810	66204
O75907	DGAT1	50486	48104	52746	30665	36985
O75915	ARL6IP5	628600	862080	694820	907490	1147700
O75923	DYSF	162730	185530	123690	59689	59222
O75935	DCTN3	106240	97516	98824	81726	93364
O75937	DNAJC8	29725	35655	41140	69014	50370
O75940	SMNDC1	0	0	0	0	0
O75947	ATP5PD	520910	576630	556760	562340	540330
O75954	TSPAN9	602240	710280	572180	339240	442100
O75955	FLOT1	225640	210290	328460	410080	340960
O75964	ATP5MG	973520	1136700	958590	687720	708360
O75995	SASH3	159610	148680	122010	213920	182670
O76003	GLRX3	156450	150660	163080	185680	188780
O76021	RSL1D1	0	0	0	0	0
O76071	CIAO1	139810	146300	140120	79868	115090
O76074	PDE5A	494240	543010	576400	527680	518670
O76094	SRP72	78919	92348	44056	74698	98021
O94766	B3GAT3	34334	29854	20068	16056	16897
O94776	MTA2	54007	60470	53129	51614	46309
O94804	STK10	88297	101810	140000	192090	166410
O94819	KBTBD11	0	0	0	13699	12312
O94822	LTN1	0	0	0	0	0
O94826	TOMM70	99430	116250	116280	85263	92812
O94855	SEC24D	12725	0	18005	43388	57479
O94874	UFL1	90996	88082	92910	119790	109660
Q9NSI8	SAMSN1	0	0	0	0	0
O94886	TMEM63A	396070	374050	309190	197720	182050
O94888	UBXN7	0	0	0	0	0
O94903	PLPBP	84509	61783	77453	78611	102870
O94905	ERLIN2	256840	253760	212980	203280	185970
O94906	PRPF6	46347	51130	38540	60500	70306
O94915	FRYL	21358	21312	23091	16386	24104
O94919	ENDOD1	1366000	1410400	1285000	760980	864750
O94923	GLCE	19939	0	22774	18872	23965
O94925	GLS	53859	66268	67755	85899	76232
O94929	ABLIM3	95142	88018	98749	89745	129970
O94973	AP2A2	58570	59856	67760	70639	73673
O94979	SEC31A	202920	246240	212610	284330	247700
O94992	HEXIM1	0	0	0	35314	35495
O95139	NDUFB6	223290	192920	158170	110210	106150
O95140	MFN2	85729	96712	93751	65001	73658
O95155	UBE4B	27209	35707	30664	32518	28529
O95159	ZFPL1	19055	14733	22591	19420	35705
O95163	ELP1	53400	44445	38258	45253	38388
O95164	UBL3	0	0	0	0	0
O95167	NDUFA3	0	0	0	0	0
O95168	NDUFB4	96714	68760	106140	153980	158910
O95169	NDUFB8	144950	181290	139290	59123	97221
O95183	VAMP5	33486	0	32887	45125	25102
O95197	RTN3	1320900	1490300	1704000	777350	894420
O95202	LETM1	60681	64551	89868	85563	78024
O95210	STBD1	24845	30943	17946	0	0
O95214	LEPROTL1	0	0	0	0	0
O95219	SNX4	43872	39548	42145	36387	46055
O95232	LUC7L3	0	0	27010	26299	46870
O95236	APOL3	0	0	0	0	0
O95248	SBF1	0	0	0	0	0
O95249	GOSR1	49666	65547	60113	57059	64667
O95260	ATE1	65168	60287	110570	121470	103850
O95292	VAPB	48012	56976	76399	139250	115400
O95295	SNAPIN	0	0	0	0	0
O95298	NDUFC2	0	70108	105320	85654	114990
O95299	NDUFA10	73482	74543	82661	176840	126690
O95319	CELF2	80364	58819	67322	137500	176780
O95336	PGLS	413600	433970	366470	318190	310160
O95340	PAPSS2	0	0	0	0	0
O95352	ATG7	64683	78605	69020	80197	72225
O95372	LYPLA2	71048	39049	116720	206010	197600
O95373	IPO7	257810	275210	297910	253290	268940
O95376	ARIH2	0	0	12929	0	14973
O95379	TNFAIP8	137220	143780	153500	120430	140020
O95399	UTS2	0	0	0	0	0
O95425	SVIL	42103	39221	43295	35713	29884
O95427	PIGN	0	38689	41531	0	16099
O95433	AHSA1	101540	75575	123810	164830	178230
O95456	PSMG1	0	0	0	8307.3	10426
O95466	FMNL1	348210	350880	383940	406490	401900
O95479	H6PD	51808	49921	33628	24676	22156
O95486	SEC24A	19075	0	20763	19756	24586
O95487	SEC24B	52442	57853	48935	39486	44665
O95497	VNN1	110580	93117	63590	30116	18040
O95498	VNN2	563820	513010	392790	128380	133720
O95544	NADK	0	0	77052	126630	114380
O95562	SFT2D2	0	0	0	0	0
O95563	MPC2	93149	83490	78072	63303	80116
O95571	ETHE1	102020	115860	97800	178670	136920
O95573	ACSL3	45817	48182	45824	43094	47129
O95630	STAMBP	129420	145230	102680	67278	69470
O95671	ASMTL	74185	99683	84249	71400	66039
O95674	CDS2	238040	227070	271770	147710	176960
O95685	PPP1R3D	22186	20584	25961	47534	42619
O95716	RAB3D	288220	287050	232620	124610	114780
O95721	SNAP29	94998	121910	173190	115130	124230
O95747	OXSR1	220160	223650	220270	185410	209130
O95749	GGPS1	29654	0	20072	0	0
O95758	PTBP3	75885	0	60613	67867	77699
O95772	STARD3NL	32027	33193	34653	19639	22614
O95777	LSM8	0	0	0	0	0
O95782	AP2A1	167200	190330	203800	245240	241460
O95807	TMEM50A	0	59931	49338	27247	30357
O95810	CAVIN2	1547400	1491400	1823200	3553900	3529600
O95816	BAG2	25745	0	0	26930	32480
O95819	MAP4K4	0	0	0	0	0
O95822	MLYCD	53976	50869	36870	31559	36999
O95825	CRYZL1	16424	0	10906	36827	45654
O95831	AIFM1	241820	211630	149600	231420	212560
O95833	CLIC3	0	0	0	0	0
O95834	EML2	200840	263850	225180	232520	191450
O95837	GNA14	0	0	50219	0	38760
O95857	TSPAN13	0	0	0	0	0
O95858	TSPAN15	123960	124060	115860	39841	53399
O95861	BPNT1	88415	80915	91654	109480	108520
O95865	DDAH2	153490	185290	216140	212760	236310
O95866	MPIG6B	2920600	2893400	2486800	2056700	2026100
O95870	ABHD16A	161010	163630	184750	330970	226610
O95881	TXNDC12	113840	114500	98213	121720	75114
O95980	RECK	16207	18407	15017	0	7760.9
O95989	NUDT3	136080	53801	59605	136110	165080
O96000	NDUFB10	255740	257570	181680	114150	161000
O96005	CLPTM1	0	45605	15706	27873	24927
O96008	TOMM40	237690	194660	166930	89536	96089
O96011	PEX11B	40884	64164	99254	72731	77952
O96013	PAK4	0	0	0	0	0
O96019	ACTL6A	129080	152420	97465	69042	68690
P00167	CYB5A	82264	68085	54591	43584	49708
P00338	LDHA	4738900	5010500	4936300	5780300	5071500
P00352	ALDH1A1	128870	95805	130990	90194	106530
P00367	GLUD1	536690	478070	522880	679720	652710
P00387	CYB5R3	1183400	1146500	1376100	1451700	1905700
P00390	GSR	1093300	1003400	863310	485910	506240
P00395	MT-CO1	205260	249840	190300	138110	97737
P00403	MT-CO2	1707400	1295200	1225100	960360	1157600
P00414	MT-CO3	75398	72230	0	33853	23906
P00441	SOD1	4182500	3483000	3409900	1831500	2438800
P00450	CP	63725	70047	61346	12649	30207
P00488	F13A1	10589000	10857000	11919000	11467000	12581000
P00491	PNP	1415500	1157600	1210700	1617700	1393000
P00492	HPRT1	421820	392480	415750	572950	538940
P00505	GOT2	760560	823280	615700	348020	310240
P00558	PGK1	1761400	1660400	1873300	4194200	3219400
P00568	AK1	138300	141440	158950	216160	191290
P00734	F2	66851	84120	53169	30715	53314
P00736	C1R	598430	595690	588550	82968	72947
P00738	HP	1145500	1232800	762260	269710	241800
P00739	HPR	0	0	0	0	0
P00746	CFD	0	0	0	68947	91678
P00747	PLG	345030	308540	225370	101850	154710
P00751	CFB	27165	25946	40365	37613	107050
P00813	ADA	182680	199730	162890	115670	77743
P00846	MT-ATP6	272280	321310	354680	307430	523280
P00915	CA1	371330	336950	208560	75077	68956
P00918	CA2	1133400	1206600	1446000	1328600	1388000
P01008	SERPINC1	128770	116840	108890	40669	69134
P01009	SERPINA1	1264300	1367600	1095700	511020	588000
P01011	SERPINA3	407020	459210	299530	168110	195520
P01023	A2M	19208	47484	32579	0	0
P01024	C3	230580	243320	220380	94235	143050
P01031	C5	0	0	0	0	0
P01033	TIMP1	530650	428450	382400	271270	401810
P01034	CST3	0	0	105050	207660	233190
P01040	CSTA	519170	695370	376520	249770	199990
P01042	KNG1	91741	121910	102840	85545	125580
P01111	NRAS	246590	240620	207100	131390	138710
P01112	HRAS	0	0	0	0	0
P01116	KRAS	129490	103970	95038	51804	52363
P01127	PDGFB	446220	431040	358250	197430	251720
P01130	LDLR	28947	22252	27495	0	0
P01133	EGF	90049	85690	78103	56381	54895
P01137	TGFB1	2175800	1994900	1718000	894650	1137100
P01344	IGF2	0	0	0	0	0
P01591	JCHAIN	61344	99487	64448	0	10588
P01594	IGKV1-33	0	0	0	0	0
P01619	IGKV3-20	57857	70725	69553	32221	50584
P01732	CD8A	0	0	0	0	0
P01834	IGKC	0	0	0	0	0
P01848	TRAC	0	0	0	0	0
P0DOX5	--	2499500	2684500	2168700	842540	1572700
P01859	IGHG2	1080300	544020	530720	323200	584470
P01860	IGHG3	430610	466080	362810	141710	209670
P01861	IGHG4	1834700	1441900	1023100	484290	559010
P01871	IGHM	732160	866390	584260	109540	97340
P01876	IGHA1	438090	561180	403760	123950	186600
P01889	HLA-B	2079000	2006600	1929000	1336900	1606000
P01893	HLA-H	324310	298900	276900	229460	136750
P01903	HLA-DRA	206240	203430	132370	130850	158340
P01911	HLA-DRB1	135680	197300	119910	130940	112430
P01920	HLA-DQB1	27722	0	0	10086	0
P02008	HBZ	0	0	0	0	0
P02042	HBD	662100	659370	789290	98065	92812
P02545	LMNA	125890	124580	145720	242410	191640
P02549	SPTA1	118920	136940	270330	77669	71055
P02647	APOA1	294520	405840	753250	125270	162470
P02649	APOE	16940	31031	61003	82418	127230
P02656	APOC3	79661	141860	92096	70875	128460
P02671	FGA	12781000	12432000	10564000	5737600	7031100
P02675	FGB	15100000	15028000	13679000	6567400	9829200
P02679	FGG	17902000	16195000	14057000	6788100	9504300
P02686	MBP	0	0	0	0	0
P02724	GYPA	0	0	0	0	0
P02730	SLC4A1	523550	645080	688880	235890	202870
P02743	APCS	71799	63007	0	45784	0
P02748	C9	0	8322.6	11528	10323	19287
P02749	APOH	312880	300010	273630	180270	257840
P02751	FN1	368760	392200	279910	152470	202770
P02753	RBP4	0	0	0	150540	217930
P02760	AMBP	35206	40863	23591	113510	85497
P02763	ORM1	50655	46506	60125	23591	39018
P02765	AHSG	239860	259940	210020	96355	104170
P02766	TTR	672950	542650	752810	336610	500360
P02774	GC	187300	181250	191760	75034	142000
P02775	PPBP	15386000	14730000	15832000	7731000	14779000
P02776	PF4	11267000	10442000	8064500	8127400	13814000
P02786	TFRC	1175900	1027500	848500	1366900	1167300
P02787	TF	610890	609740	615420	265530	354450
P02788	LTF	10349000	11672000	9752100	5413700	3683300
P02790	HPX	151980	141810	136660	57353	73966
P02792	FTL	87834	98383	182200	159490	250890
P02794	FTH1	362650	385940	493770	327950	403700
P03905	MT-ND4	74274	90995	70560	54774	100270
P03915	MT-ND5	180150	194720	154710	137690	112840
P03923	MT-ND6	0	0	0	0	0
P03928	MT-ATP8	0	0	0	0	0
P03956	MMP1	18137	0	19971	29359	70663
P04003	C4BPA	111940	219730	66610	3055.6	9716.1
P04004	VTN	599210	738820	498330	173310	209110
P04040	CAT	1629500	1743400	1113400	870120	718330
P04062	GBA	27382	0	28633	20246	0
P04066	FUCA1	17746	0	17127	24805	42187
P04075	ALDOA	6320600	6425200	5625900	8212300	7527500
P04080	CSTB	331100	283940	250350	731490	776090
P04083	ANXA1	2309600	1811100	2229200	3251100	2367700
P04085	PDGFA	137990	0	116480	0	0
P04114	APOB	54395	62067	58660	31432	51180
P04150	NR3C1	0	0	0	14918	10578
P04156	PRNP	297500	332530	259030	150000	194940
P04179	SOD2	3354600	3478000	3042600	1717800	1745000
P04196	HRG	78554	58601	87688	19733	36075
P04217	A1BG	88077	0	98863	19245	36444
P04233	CD74	113380	102640	66110	92533	84367
P04234	CD3D	82067	95188	50775	71288	0
P04275	VWF	1512800	1533000	1308400	615380	618000
P04350	TUBB4A	0	0	0	0	0
P04406	GAPDH	11494000	9726900	9416300	35018000	15421000
P04424	ASL	149540	183530	165920	123180	141800
P04439	HLA-A	2313600	2476800	2057900	1244300	1372400
P04632	CAPNS1	1873800	2236200	2044700	1122900	1168400
P04792	HSPB1	1452900	1534300	2355900	1909600	2018200
P04839	CYBB	1197600	1288900	782580	452500	396150
P04843	RPN1	679190	659050	624190	761080	631800
P04844	RPN2	363830	368980	361830	380300	355180
P04899	GNAI2	2390400	2674200	2113900	1666900	1511700
P48751	SLC4A3	0	0	0	0	0
P04921	GYPC	0	0	44571	0	14840
P05023	ATP1A1	282190	314600	244510	219140	187430
P05067	APP	523720	460520	514590	397050	513820
P05089	ARG1	192520	170520	176650	81691	57588
P05090	APOD	27198	44386	0	21535	0
P05091	ALDH2	79430	73934	70853	110450	122300
P05106	ITGB3	13208000	13910000	12100000	6928800	7569500
P05107	ITGB2	1462000	1556000	1000800	585740	529690
P05109	S100A8	18854000	21063000	13576000	9920600	9139300
P05120	SERPINB2	0	0	0	0	0
P05121	SERPINE1	327910	286160	296280	132380	199830
P05141	SLC25A5	2409100	2686800	2005000	1677800	1628900
P05155	SERPING1	120050	176120	138250	6396	8958.2
P05156	CFI	29045	0	19093	0	11710
P05160	F13B	16623	21649	10832	4686.1	19248
P05161	ISG15	13292	15674	17403	36427	44899
P05164	MPO	12866000	13487000	9952400	3735400	3409800
P05165	PCCA	55895	70192	74695	59033	53728
P05166	PCCB	53853	58952	61315	51875	52838
P05186	ALPL	0	0	0	0	0
P05198	EIF2S1	218700	235140	198930	379150	353780
P05386	RPLP1	415300	0	0	431860	354980
P05387	RPLP2	773130	551280	562480	861840	802340
P05388	RPLP0	90463	89635	109680	396140	404190
P05455	SSB	133900	138400	107100	171590	157060
P05556	ITGB1	2617600	2632200	2126600	1225400	1295300
P05771	PRKCB	651300	629510	617150	556680	619330
P05976	MYL1	832160	902330	772230	790490	654740
P06127	CD5	31021	24348	17857	18967	14763
P06132	UROD	260590	205940	229380	348960	226730
P06239	LCK	69028	75168	56279	78542	68408
P06241	FYN	361720	275870	371150	233040	266000
P06280	GLA	125420	114170	107840	41100	47430
P06312	IGKV4-1	50244	83451	61760	0	22472
P06454	PTMA	53851	53940	21249	32029	26930
P06576	ATP5F1B	1542000	1424800	1802200	2222800	2329400
P06702	S100A9	14501000	15845000	18924000	13697000	14424000
P06703	S100A6	644480	1021600	780510	1140800	893830
P06727	APOA4	15673	35602	53244	41460	83228
P06730	EIF4E	101880	104090	90523	116480	174760
P06733	ENO1	12301000	11210000	10701000	11132000	9250300
P06737	PYGL	1068000	1065800	1060800	1197100	1057600
P06744	GPI	1937600	2559500	2156900	1905000	1729800
P06748	NPM1	250820	212780	247020	454570	483360
P06753	TPM3	797570	1010400	2642000	4782200	4570400
P06756	ITGAV	88909	82567	74305	30563	40259
P06865	HEXA	295210	289840	216430	131430	154740
P07093	SERPINE2	214210	224130	213490	103260	121960
P07099	EPHX1	85610	85132	64654	34615	39936
P07108	DBI	954250	905760	1034100	574380	682360
P07195	LDHB	4531700	5219600	4406800	4110100	3790200
P07203	GPX1	3208500	2316300	751720	1664200	1713600
P07225	PROS1	523600	538120	467250	234140	300410
P07237	P4HB	1887600	2069700	1805100	1584700	1445200
P07311	ACYP1	0	0	0	0	0
P07332	FES	82548	70564	84731	89694	89907
P07339	CTSD	617990	618160	517130	571410	620610
P07355	ANXA2	1089100	872200	862940	1126300	1181900
P07357	C8A	0	0	0	0	0
P07359	GP1BA	4187100	4405700	3828000	3608700	2966500
P07384	CAPN1	2484400	2828500	2915700	2337400	2625000
P07437	TUBB	4508000	3171400	7496300	8231900	9679400
P07602	PSAP	217070	195070	214070	198540	247600
P07686	HEXB	474680	485530	347540	272470	276420
P07737	PFN1	13390000	10003000	15581000	21284000	20220000
P07738	BPGM	8306	0	12966	19951	0
P07741	APRT	93160	106770	170800	366600	353240
P07766	CD3E	161630	126810	124200	74519	80815
P07814	EPRS1	118370	130320	114710	135900	131040
P07858	CTSB	267540	242990	173070	252000	206330
P07900	HSP90AA1	2534100	2714500	2495900	3478300	3465500
P07902	GALT	54173	45683	55875	52809	48185
P07910	HNRNPC	350330	311630	282910	512100	525210
P07919	UQCRH	0	0	0	0	0
P07942	LAMB1	27314	27224	18006	7971	21287
P07947	YES1	123650	220380	154330	176540	201020
P07948	LYN	614220	639600	615750	381290	487520
P07954	FH	226590	242960	248610	404570	321110
P07996	THBS1	16653000	14904000	13344000	6795300	8179700
P08133	ANXA6	2041200	1832900	1588100	1194000	1091800
P08134	RHOC	0	0	0	0	0
P08174	CD55	396590	387940	270160	147240	167100
P08195	SLC3A2	80205	64803	72923	86414	99613
P08236	GUSB	302360	319700	244340	123410	141930
P08237	PFKM	0	23120	52046	68886	74598
P08238	HSP90AB1	1324600	1520700	1395700	1893400	1769100
P08240	SRPRA	45266	46766	35401	51195	31852
P08246	ELANE	13752000	11871000	10990000	3789800	2988100
P08311	CTSG	8554300	11878000	6857200	1666600	1179500
P08473	MME	63063	66480	53962	0	0
P08514	ITGA2B	13847000	14071000	12736000	9827100	8885900
P08559	PDHA1	314030	276300	168480	201590	191840
P08567	PLEK	10282000	10999000	11188000	8047500	8874600
P08571	CD14	68517	85698	59169	183640	163880
P08574	CYC1	566020	583160	376160	275100	284040
P08575	PTPRC	859660	851710	615160	486680	408800
P08579	SNRPB2	0	0	0	39683	40935
P08603	CFH	131030	133380	104310	35531	60452
P08621	SNRNP70	153790	168590	183110	198090	162940
P08631	HCK	110070	106990	81879	74280	90897
P08637	FCGR3A	178850	117440	62326	63899	46191
P08648	ITGA5	183400	208620	152870	95935	101570
P08670	VIM	2013100	2289400	4054600	7249500	6077900
P08708	RPS17	14371	15094	38500	19973	46564
P08754	GNAI3	239980	224880	223660	146820	145620
P08758	ANXA5	1163700	822720	860520	911060	1228400
P08865	RPSA	561250	451290	448630	751980	713010
P08962	CD63	389980	630110	414790	253430	206020
P09012	SNRPA	65887	49708	52544	78241	77329
P09104	ENO2	193870	188820	213230	179550	167250
P09110	ACAA1	17493	0	0	96478	99616
P09211	GSTP1	3699700	3787300	3047200	3607000	3583200
P09234	SNRPC	0	0	0	0	0
P09326	CD48	63365	53320	42763	49799	42465
P09327	VIL1	91413	75325	81579	45630	43940
P09382	LGALS1	1477700	1281400	1284700	2278600	2050100
P09417	QDPR	366950	107050	57111	178140	235600
P09429	HMGB1	352410	326470	393860	211760	428240
P09467	FBP1	115410	113090	102760	57940	52708
P09486	SPARC	1978200	1928700	1868400	1074300	1431900
P09493	TPM1	497780	603300	2115900	2861800	2427000
P09496	CLTA	270880	322860	660280	573750	544010
P09497	CLTB	156430	177830	194420	119320	108810
P09525	ANXA4	621880	639640	445860	236620	220780
P09543	CNP	196770	217370	213010	204450	188220
P09564	CD7	0	0	0	0	0
P09601	HMOX1	0	0	0	43772	18653
P09622	DLD	804160	801660	751700	645580	538690
P09651	HNRNPA1	545220	449580	492170	559560	546490
P09661	SNRPA1	0	0	0	0	0
P09668	CTSH	112820	118970	88147	67476	81543
P09693	CD3G	50395	0	0	18217	0
P09769	FGR	114870	108260	98703	68874	62385
P09871	C1S	0	0	0	0	0
P09874	PARP1	369410	381510	256850	403100	338840
P09913	IFIT2	0	0	0	0	0
P09917	ALOX5	147100	173210	135670	75162	78574
P09958	FURIN	0	0	0	0	0
P09960	LTA4H	852740	987010	852910	738580	666480
P09972	ALDOC	5229800	5079900	4747400	4306900	4679300
P0C0L5	C4B	96975	99173	79748	29656	54046
Q71UI9	H2AZ2	1024600	0	1865400	8243700	6874600
P0C7M8	CLEC2L	103010	103630	83673	37255	48862
P0C7P3	SLFN14	46101	64137	57402	108080	72104
P0CG30	GSTT2B	0	0	13438	20103	13284
P0DI82	TRAPPC2B	32168	46550	26665	40655	24445
P0DMN0	SULT1A4	90805	51037	226760	391510	561610
P0DMV9	HSPA1B	2868600	2572600	1873800	1190300	1256200
P0DN76	U2AF1L5	13684	18815	0	41298	20132
P0DOX2	--	84350	124240	80256	21114	21418
P0DOX7	--	2781400	3655300	2644700	948070	1452400
P0DOY3	IGLC3	1429500	1850900	1394300	522430	789420
P0DP25	CALM3	6816500	7518300	6529000	3747600	3974100
P10114	RAP2A	34946	44729	0	0	0
P10124	SRGN	1225900	815640	2065700	1181900	2500600
P10144	GZMB	0	0	0	0	0
P10153	RNASE2	912970	884170	1092900	102660	202600
P10155	RO60	214700	218870	199910	80586	116870
P10253	GAA	67306	65015	43460	52605	76220
P10301	RRAS	324670	305080	237170	152730	171660
P10321	HLA-C	1412200	1449700	1002900	746290	760740
P10398	ARAF	27452	25328	29278	38736	31374
P10412	H1-4	0	0	0	0	0
P10515	DLAT	282470	281170	243390	229270	212500
P10599	TXN	1375300	1320100	1229100	1298200	1291400
P10606	COX5B	846130	1078400	660240	586480	453880
P10619	CTSA	796900	833960	699910	543270	712340
P10620	MGST1	74090	82470	83249	92449	88632
P10644	PRKAR1A	535560	606090	571190	481950	404850
P10646	TFPI	48665	30008	29016	23551	43728
P10720	PF4V1	0	0	0	596690	1610000
P10768	ESD	391180	364030	323140	413280	352570
P10809	HSPD1	820420	727390	768740	1164000	1181900
P10909	CLU	3272000	3985600	3158200	1184000	1142100
P11021	HSPA5	4940800	5260900	3850300	4114100	3713500
P11047	LAMC1	54035	62012	42164	13781	27151
P11049	CD37	168110	199960	120300	65468	69362
P11117	ACP2	118130	115010	98090	49882	68014
P11142	HSPA8	7137700	6364100	4667700	4551800	4749200
P11166	SLC2A1	172690	198840	214100	56822	69041
P11169	SLC2A3	4949800	4972000	4402600	2441400	3691700
P11171	EPB41	152240	129490	152580	131030	147740
P11172	UMPS	41920	47797	45560	49983	43312
P11177	PDHB	256250	167770	92161	232190	203300
P11182	DBT	0	0	0	33124	22571
P11215	ITGAM	561320	599750	427740	345180	236460
P11216	PYGB	354080	325030	398450	616350	533660
P11233	RALA	257870	285350	216850	124410	148080
P11234	RALB	1328200	1603700	1056300	612050	637650
P11274	BCR	0	0	0	22263	19537
P11277	SPTB	331370	383500	530790	297770	324360
P11279	LAMP1	810340	898750	659260	385590	343140
P11310	ACADM	318460	263400	273120	198040	221030
P11387	TOP1	0	0	31242	36850	45934
P11413	G6PD	721880	765670	837070	786730	759630
P11441	UBL4A	16524	0	24324	26963	23672
P11586	MTHFD1	102400	95365	100470	215220	197180
P11678	EPX	560920	1013100	771080	85896	33649
P11717	IGF2R	66930	57159	37087	31285	30189
P11766	ADH5	482530	552260	573160	774990	706530
P11908	PRPS2	164660	214490	165760	203710	174200
P11940	PABPC1	97689	111690	132290	247780	226640
P12004	PCNA	0	0	0	139590	43535
P12074	COX6A1	31170	0	0	139150	0
P12081	HARS1	100610	115740	161240	216290	211870
P12235	SLC25A4	0	0	0	0	0
P12236	SLC25A6	426100	388160	368050	307530	290380
P12259	F5	757710	790590	657580	423550	573840
P12268	IMPDH2	228160	199060	162960	160270	127850
P12270	TPR	53273	68769	81871	71594	66234
P12318	FCGR2A	62437	58844	48227	56624	53859
P12429	ANXA3	1396200	1308200	1100700	991860	548140
P12544	GZMA	204670	249080	151320	93753	82738
P12724	RNASE3	2168500	3076800	1709900	382680	249690
P12814	ACTN1	9490100	9065600	10439000	8784100	9825000
P12829	MYL4	0	0	0	6137.6	27317
P12838	DEFA4	0	0	0	0	0
P12883	MYH7	0	0	135240	85465	0
P12931	SRC	1631000	1488100	1358500	1224800	1334000
P12955	PEPD	359120	361890	277760	214210	230450
P12956	XRCC6	414040	436280	403830	604570	608700
P13010	XRCC5	198970	207360	207980	387900	367840
P13073	COX4I1	787160	791520	570280	560560	510080
P13224	GP1BB	7367200	8830700	6198600	4073200	3089500
P13284	IFI30	200520	191330	161910	352950	289390
P13473	LAMP2	411830	385610	412220	133580	160720
P13489	RNH1	607790	631380	713530	894250	858570
P13498	CYBA	1226100	1273700	805400	389530	320610
P13501	CCL5	0	0	0	94534	113690
P13598	ICAM2	187360	0	160760	0	0
P13611	VCAN	0	0	0	0	0
P13639	EEF2	301790	238420	228780	541890	522700
P13667	PDIA4	618210	560760	652030	809390	817900
P13671	C6	0	0	0	0	0
P13688	CEACAM1	33915	34218	25094	0	0
P13693	TPT1	362320	261120	291270	399150	311610
P13716	ALAD	439120	379250	441340	480690	551170
P13727	PRG2	1189900	1458100	1051800	205160	146360
P13747	HLA-E	235490	297560	250000	113860	178280
P13796	LCP1	6079800	6384100	4661400	3135300	2885000
P13797	PLS3	196770	214540	204500	132560	163300
P13798	APEH	430700	475770	376750	191770	198360
P13804	ETFA	449780	363250	447530	625990	583050
P13807	GYS1	145690	161690	164760	95331	82953
P13861	PRKAR2A	74089	71389	76292	75628	82414
P13929	ENO3	0	0	0	0	0
P13987	CD59	533250	579490	429270	171630	137340
P14151	SELL	0	0	0	0	0
P14174	MIF	2057400	2193600	2351800	1976200	1632600
P14209	CD99	401430	418700	481050	212890	211360
P14222	PRF1	810910	652120	424800	303110	241660
P14314	PRKCSH	1237400	1324000	1289700	942970	1004300
P14317	HCLS1	666420	760750	666050	675670	572540
P14324	FDPS	343050	312050	327110	276140	287590
P14406	COX7A2	587600	558090	556550	539420	725640
P14543	NID1	416580	430430	389050	211770	307590
P14550	AKR1A1	186310	131070	235630	410950	378930
P14598	NCF1	487810	560260	456750	300060	300610
P14618	PKM	4470900	4796100	4861700	9430400	7354300
P14621	ACYP2	38745	49310	30451	17876	37071
P14625	HSP90B1	1748800	1610800	1680000	1960800	2088500
P14649	MYL6B	0	0	0	12937	19568
P63162	SNRPN	151080	123850	82342	113450	126530
P14735	IDE	51757	46329	55436	48366	54186
P14770	GP9	5216000	5898900	4690200	2750900	2940500
P14780	MMP9	3012000	3579900	2341800	834240	653740
P14854	COX6B1	403350	367510	428440	251540	422330
P14866	HNRNPL	402430	419560	330190	402800	343740
P14868	DARS1	298650	362520	335620	362700	364750
P14927	UQCRB	300420	255300	277430	351240	351290
P15056	BRAF	0	0	0	0	0
P15104	GLUL	20199	0	16141	18730	20537
P15121	AKR1B1	405270	193770	111610	280450	342370
P15144	ANPEP	141530	141000	92452	90176	81139
P15153	RAC2	1697500	1729600	1325700	1993700	966740
P15170	GSPT1	180750	157260	190870	177900	191790
P15289	ARSA	103090	83231	88169	42614	54121
P15291	B4GALT1	0	0	0	0	0
P15309	ACP3	0	0	0	0	0
P15311	EZR	159430	182270	228540	287810	243360
P15374	UCHL3	42586	61620	66888	111640	96720
P15498	VAV1	61409	76908	70733	94161	95561
P15529	CD46	536480	569520	399890	228860	262920
P15531	NME1	303530	343120	285140	639510	573400
P15586	GNS	250620	238280	185320	108960	128910
P15735	PHKG2	11640	14150	11532	16423	10413
P15848	ARSB	0	0	0	0	0
P15880	RPS2	31779	0	26644	152470	176630
P15907	ST6GAL1	42154	34792	52960	32130	50332
P15927	RPA2	87333	53515	49573	95993	115480
P15954	COX7C	0	195640	114380	0	160210
P16070	CD44	137100	144110	88787	102330	82443
P16083	NQO2	348960	285920	273810	115560	123210
P16109	SELP	2985200	3276600	2659800	1326400	1513500
P16152	CBR1	212910	225280	163780	406770	299580
P16157	ANK1	184920	201900	257240	176150	178480
P16219	ACADS	188650	202750	139160	81305	72688
P16278	GLB1	159300	178020	158600	153840	138020
P16284	PECAM1	1607700	1543400	1447700	990040	922160
P16298	PPP3CB	571350	601630	546210	395320	420530
P16333	NCK1	42656	44191	44735	55861	68210
P16389	KCNA2	0	0	0	0	0
P16401	H1-5	0	0	0	629000	1069600
P16402	H1-3	1397100	598150	843380	849450	2371000
P16435	POR	47734	39369	35900	37325	27151
P16452	EPB42	240860	335210	321210	104050	97466
P16455	MGMT	37335	27734	22032	55638	52160
P16499	PDE6A	0	0	0	0	0
P16591	FER	14114	0	17243	12798	14542
P16615	ATP2A2	1121200	1334900	1269300	1061600	1064100
P16671	CD36	2772300	2756200	2310900	2918100	1953100
P16885	PLCG2	165570	165940	149070	185310	168460
P16930	FAH	160660	182340	242110	358840	262720
P16949	STMN1	394380	437500	373570	342550	324250
P17026	ZNF22	21496	0	0	39329	40805
P17050	NAGA	116700	146110	83018	76671	68643
P17066	HSPA6	0	0	0	0	0
P17174	GOT1	151130	147440	117810	100880	96455
P17213	BPI	1815300	2410000	1369900	643550	397990
P17252	PRKCA	441460	286670	355660	275920	234020
P17301	ITGA2	1157200	1104900	1160000	684420	912600
P17480	UBTF	0	0	0	9037.6	9395.1
P17568	NDUFB7	59109	41764	75837	73836	94808
P17612	PRKACA	409640	307780	357520	350820	416700
P17655	CAPN2	345320	355980	282980	357730	350160
P17693	HLA-G	0	0	0	0	0
P17706	PTPN2	0	0	0	0	0
P17812	CTPS1	47644	61586	54155	116700	114760
P17813	ENG	11669	28458	0	0	0
P17844	DDX5	81724	73895	71938	95004	81336
P17858	PFKL	330650	356580	391750	571420	504680
P17900	GM2A	169700	167950	145880	0	91622
P17927	CR1	136760	121210	83742	43000	58318
P17931	LGALS3	129760	93234	92946	159250	138120
P17980	PSMC3	179620	146130	264620	229550	267880
P17987	TCP1	227630	257220	285250	632980	462280
P18031	PTPN1	207950	208230	168280	180950	186390
P18054	ALOX12	716780	679590	777870	714420	732500
P18065	IGFBP2	14450	28719	13010	10351	54274
P18077	RPL35A	0	0	0	0	0
P18084	ITGB5	386360	363390	352170	251480	258160
P18085	ARF4	512990	431790	331670	333020	322080
P18124	RPL7	0	0	0	167490	170760
P18206	VCL	7378600	7103700	7087900	8766200	7630700
P18428	LBP	10868	0	0	0	16395
P18433	PTPRA	51715	63718	58230	56942	64611
P18440	NAT1	0	0	0	0	0
P18510	IL1RN	0	0	0	0	0
P18615	NELFE	0	0	0	0	0
P18621	RPL17	0	0	0	0	0
P18669	PGAM1	2876200	2723400	2419300	2516900	2694200
P18754	RCC1	80906	50268	49659	45597	53394
P18859	ATP5PF	837970	826250	851740	786790	988890
P19086	GNAZ	332380	320910	295770	207970	199190
P19256	CD58	99279	99947	66536	39541	33437
P19338	NCL	453320	482850	339410	450860	332330
P19367	HK1	579560	609330	624720	868850	897120
P19387	POLR2C	0	0	0	0	0
P19388	POLR2E	0	0	0	0	0
P19397	CD53	0	0	0	0	0
P19404	NDUFV2	89100	52494	157850	212520	220180
P19440	GGT1	40100	40785	35253	0	31312
P19474	TRIM21	45537	32621	81701	61420	79982
P19525	EIF2AK2	0	0	33662	49385	46834
P19623	SRM	38921	36315	39196	67114	67914
P19634	SLC9A1	178790	195830	157290	86015	101650
P19652	ORM2	27790	39147	35786	6635.5	6182
P19784	CSNK2A2	58081	54897	70886	62575	94812
P19827	ITIH1	0	0	0	0	0
P19838	NFKB1	48956	56427	39239	59884	45397
P19878	NCF2	327130	376880	280710	226820	214620
P19971	TYMP	209710	239210	299570	426110	414420
P20020	ATP2B1	19779	0	0	8816.5	19116
P20036	HLA-DPA1	76906	90173	56261	44182	48740
P20042	EIF2S2	133390	136280	142700	163490	162910
P20061	TCN1	199670	183640	146100	43190	29087
P20073	ANXA7	763510	716490	619090	374600	345590
P20138	CD33	25226	32527	0	17120	14609
P20160	AZU1	11765000	11549000	9052400	2713400	2165500
Q15661	TPSAB1	29274	26790	19685	0	0
P20292	ALOX5AP	575030	717840	393570	223240	192240
P20336	RAB3A	0	0	0	0	0
P20338	RAB4A	377860	437640	364900	253990	280100
P20339	RAB5A	229420	179110	193780	95839	90051
P20340	RAB6A	835170	856230	737300	476450	443780
P20472	PVALB	62288	72955	46710	25056	26683
P20591	MX1	14656	27485	23731	16960	61273
P20592	MX2	21348	25086	22991	13461	25156
P20618	PSMB1	433930	402660	379030	350200	384720
P20645	M6PR	505250	605940	400440	260850	243520
P20674	COX5A	768580	797070	642830	651560	866670
P20700	LMNB1	367810	391240	891000	818130	688130
P20701	ITGAL	183420	167830	133820	104280	134040
P20702	ITGAX	55874	58635	34993	36385	30914
P20718	GZMH	281780	302500	133840	119580	104260
P20742	PZP	126970	53124	88325	0	6225.6
P20810	CAST	157910	119920	167380	164200	197750
P20839	IMPDH1	67101	60431	42832	28207	40844
P20933	AGA	299840	309200	219660	99884	105390
P20936	RASA1	137420	118320	155510	117510	150560
P20963	CD247	131030	94700	106690	65883	68254
Q9UQ88	CDK11A	191120	248360	112950	135020	127670
P21266	GSTM3	160180	149140	163450	80752	118710
P21281	ATP6V1B2	280940	336610	259540	344300	306940
P21283	ATP6V1C1	48486	48384	71038	90889	93634
P21291	CSRP1	3079700	3245500	2721100	1767000	1720000
P21333	FLNA	18742000	19378000	16514000	14322000	15025000
P21359	NF1	0	224070	0	124500	163810
P21399	ACO1	106860	92297	109390	135430	130930
P21462	FPR1	41984	43529	29577	0	0
P21730	C5AR1	155860	158490	113360	0	0
P21731	TBXA2R	0	167180	121660	84037	0
P21796	VDAC1	1114900	1083400	845690	644230	682230
P21912	SDHB	167480	188750	145410	167350	144040
P21926	CD9	1408200	2741800	2979800	2275400	3199500
P21964	COMT	152550	164680	231040	246530	231890
P22001	KCNA3	0	0	0	0	0
P22033	MMUT	32951	34679	27802	27655	28097
P22059	OSBP	79666	79655	93041	76759	78136
P22061	PCMT1	656450	668010	885140	1153800	934300
P22087	FBL	136030	149680	100610	135150	97398
P22102	GART	69869	69834	67775	95636	104280
P22234	PAICS	247060	297100	269790	349280	361130
P22304	IDS	33215	27749	19664	0	0
P22307	SCP2	415710	407300	262830	292010	278610
P22314	UBA1	557180	612430	565190	588620	593590
P22392	NME2	1214500	1479000	1391000	2271000	1823300
P22570	FDXR	0	0	0	5834	12719
P22612	PRKACG	0	0	0	0	0
P22626	HNRNPA2B1	935160	970650	902440	1234700	1083100
P22681	CBL	148740	120320	138900	119540	127420
P22694	PRKACB	708020	813770	678200	570020	608060
P22695	UQCRC2	755380	749700	571080	531380	448900
P22732	SLC2A5	0	0	0	0	0
P22748	CA4	68233	61942	58250	8158.1	9461.3
P22749	GNLY	0	0	0	0	0
P22830	FECH	24792	23111	18344	31118	42876
P22894	MMP8	837640	627530	579770	201580	174110
P23141	CES1	564680	599650	580330	680060	914570
P23142	FBLN1	0	9143.5	36959	0	0
P23193	TCEA1	131120	115360	96873	82926	78448
P23219	PTGS1	1741800	1945300	1687200	1075800	1117300
P23229	ITGA6	1653300	1662200	1521700	970700	1026900
P23246	SFPQ	404600	394900	328850	263120	251780
P23258	TUBG1	143490	137440	143890	105530	124200
P23284	PPIB	969340	1036600	881140	1597400	1445800
P23368	ME2	255000	261590	304800	422980	394970
P23381	WARS1	421470	394540	385270	753140	824210
P23396	RPS3	213830	210130	196680	337550	406020
P23434	GCSH	48216	0	30066	33128	50309
P23458	JAK1	42179	39037	33500	37047	31679
Q16827	PTPRO	0	0	0	0	0
P23469	PTPRE	0	0	7518.4	14190	10494
P23497	SP100	0	0	0	27845	29745
P23526	AHCY	436470	449620	399830	515530	505590
P23528	CFL1	2102500	2937700	2583000	8502400	5271400
P23588	EIF4B	109540	145280	111250	102980	89775
P23610	F8A1	52763	47867	74438	69189	60748
P23634	ATP2B4	117930	92831	97930	77613	79720
P23743	DGKA	79951	66989	74724	98920	78033
P23786	CPT2	66958	92684	72318	52869	52344
P23919	DTYMK	45308	36205	31468	61764	52764
P24071	FCAR	103130	136160	88271	0	0
P24158	PRTN3	13396000	14248000	10394000	3674200	3409200
P24386	CHM	0	0	0	0	0
P33947	KDELR2	0	0	0	0	0
P24534	EEF1B2	739810	800990	770890	1035000	756470
P24539	ATP5PB	137630	185300	313690	317870	284720
P24557	TBXAS1	1281100	1310800	1131600	939100	981920
P24592	IGFBP6	0	0	0	0	0
P24666	ACP1	317620	321480	391080	391590	401490
P24752	ACAT1	105050	73829	98061	139660	104450
P24844	MYL9	526450	724370	696770	1371500	859170
P24941	CDK2	13717	0	16244	12303	15286
P25024	CXCR1	91026	51573	64775	15083	12914
P25025	CXCR2	0	142970	94057	0	0
P25090	FPR2	41683	55192	28111	12891	10689
P25098	GRK2	104580	100350	107580	127270	119610
P25116	F2R	14858	15785	13423	10648	10717
P25205	MCM3	0	0	0	25217	24906
P25311	AZGP1	55798	51187	40931	43264	52252
P25325	MPST	255740	299550	285890	262990	267730
P25398	RPS12	44031	29034	38924	516480	280040
P25490	YY1	0	0	0	34596	34738
P25685	DNAJB1	199960	204560	158980	137570	130440
P25686	DNAJB2	149440	153580	106160	71462	82640
P25705	ATP5F1A	1535400	1528400	1615400	2837500	2540400
P25774	CTSS	680490	707900	469530	390670	378680
P25786	PSMA1	283620	457720	318130	688580	378290
P25787	PSMA2	205640	138870	197740	182750	243410
P25788	PSMA3	394150	398820	296860	413780	281180
P25789	PSMA4	187910	177630	218060	405800	273940
P25815	S100P	2198100	2619400	1631900	487150	389570
P25942	CD40	153190	166770	140210	92045	91221
P26022	PTX3	76671	77895	59695	33259	23943
P26038	MSN	2207600	2333600	3375700	3569800	3522000
P26196	DDX6	116050	93141	90537	121990	137920
P26368	U2AF2	199050	137710	169410	149530	157740
P26373	RPL13	0	0	0	66015	87298
P26440	IVD	123050	110710	112070	183290	157210
P26447	S100A4	2653200	3080900	3896600	3807900	3541900
P26572	MGAT1	69956	69184	54846	43350	59585
P26583	HMGB2	716260	742770	708850	270000	477090
P26599	PTBP1	392880	298890	332610	538850	675830
P26639	TARS1	291960	278300	285360	195420	202700
P26640	VARS1	89583	120590	106140	147080	139460
P26641	EEF1G	1043600	1034500	973150	836720	914640
P26885	FKBP2	733530	933420	730130	662590	519300
P27105	STOM	8917400	10348000	8275700	4497900	4766300
P27169	PON1	94209	240250	202980	4140	4663.9
P27338	MAOB	383580	460010	316180	308230	307710
P27348	YWHAQ	1133100	1131100	1038800	1179500	971430
P27361	MAPK3	58912	61735	52024	56032	48237
P27448	MARK3	0	0	0	0	0
P27449	ATP6V0C	133270	0	125460	51661	73768
P27482	CALML3	212580	139510	195980	110230	147370
P27487	DPP4	31106	26742	0	12255	0
P27635	RPL10	0	47930	37593	55796	123860
P27694	RPA1	43674	20424	30848	104300	63067
P27695	APEX1	230540	225490	206200	381860	351480
P27701	CD82	135470	161550	126460	109780	105190
P27707	DCK	59577	57728	62765	82635	75734
P27708	CAD	71774	71404	77704	84464	88225
P27797	CALR	6502400	6297800	5448800	4727700	4877600
P27816	MAP4	17406	19184	19002	71057	53069
P27824	CANX	3365400	3465300	2632500	1885500	1941200
P27918	CFP	156660	95671	71814	30056	36887
P27986	PIK3R1	87241	73952	91143	95843	106580
P27987	ITPKB	64286	0	65597	51294	68150
P28062	PSMB8	504330	499150	393610	361680	356590
P28065	PSMB9	140760	156550	154920	173090	195520
P28066	PSMA5	609940	637950	537500	558300	416160
P28068	HLA-DMB	36061	0	17668	22352	23509
P28070	PSMB4	165590	145100	165150	280780	250100
P28072	PSMB6	130940	137910	113790	84568	51497
P28074	PSMB5	62386	67665	49053	34706	33413
P28161	GSTM2	229260	248590	198540	185440	197390
P28288	ABCD3	35618	31587	46964	58342	48843
P28290	ITPRID2	0	0	22269	0	20008
P28331	NDUFS1	131750	133760	131620	155070	141450
P28482	MAPK1	258380	225130	248200	304810	306690
P28676	GCA	1732700	1525400	1182300	996620	913280
P28799	GRN	117390	127330	113220	33870	53635
P28838	LAP3	189170	208990	188790	296630	329340
P28907	CD38	32797	29225	0	45285	28501
P29122	PCSK6	146180	129690	125560	78887	122850
P29144	TPP2	357560	347750	368490	493520	411870
P29218	IMPA1	90982	95369	89255	150350	103800
P29279	CCN2	39457	34614	36945	23155	41403
P29350	PTPN6	873090	871640	845360	879310	941490
P29353	SHC1	18408	20226	26061	38029	42174
P29372	MPG	0	166270	0	230790	134630
P29401	TKT	2805700	2064000	2083800	2257800	2056100
P29466	CASP1	29587	23347	32594	93171	80839
P29590	PML	166960	124280	236150	152470	144040
P29597	TYK2	0	0	0	0	0
P29692	EEF1D	781610	811590	531440	1476900	1444800
P29728	OAS2	38504	53008	37387	45678	42819
P29965	CD40LG	79778	94150	77720	53475	55862
P29966	MARCKS	106920	112530	78898	133530	115000
P29972	AQP1	0	0	0	0	0
P30038	ALDH4A1	119040	119180	101890	59182	54715
P30039	PBLD	0	0	0	0	0
P30040	ERP29	191580	89440	179660	308550	310330
P30041	PRDX6	2792900	2827100	3750400	2978600	2889000
P30043	BLVRB	208890	220150	185480	222350	204540
P30044	PRDX5	2370100	2350100	2191900	1635500	1609600
P30046	DDT	249600	331530	273140	404470	375390
P30047	GCHFR	71719	38037	58775	0	33679
P30048	PRDX3	1649600	1375900	1546900	1325000	1481000
P30049	ATP5F1D	325790	325850	253300	393360	253200
P30050	RPL12	177210	152870	154350	297910	325890
P30084	ECHS1	293770	206090	265510	258060	276640
P30085	CMPK1	335680	398620	404280	346180	387480
P30086	PEBP1	1960200	1887300	1309600	1231400	1193300
P30101	PDIA3	2906200	2707400	3183500	3992300	3910100
P30153	PPP2R1A	339430	378670	418260	547630	498400
P30203	CD6	0	0	0	0	0
P30273	FCER1G	695170	822620	831890	654100	498210
P30405	PPIF	2041700	1947200	1295800	805620	893730
P30419	NMT1	0	0	0	51072	61118
P30511	HLA-F	12530	0	10881	12446	0
P30519	HMOX2	72981	61007	83723	48417	52075
P30520	ADSS2	230480	245070	240460	247240	214480
P30533	LRPAP1	0	0	0	0	0
P30536	TSPO	661240	925040	509000	411790	296370
P30566	ADSL	87532	100480	95254	145920	122280
P30622	CLIP1	71652	97657	100900	60586	90949
P30626	SRI	264760	246550	176840	325640	279220
P30740	SERPINB1	3766600	4153500	3087300	1701000	1507100
P30837	ALDH1B1	0	0	0	0	0
P30876	POLR2B	0	0	0	0	0
P31040	SDHA	326990	287660	251780	369620	318220
P31146	CORO1A	2597200	2586000	2819800	4120900	3294700
P31150	GDI1	1280800	1309700	1417300	1333500	1431700
P31153	MAT2A	0	72800	60699	72887	51586
P31321	PRKAR1B	0	0	0	0	0
P31323	PRKAR2B	340440	260150	321490	347120	353060
P31483	TIA1	0	0	0	0	0
P31641	SLC6A6	0	82029	61740	0	50472
P31645	SLC6A4	307270	343400	303620	146120	156760
P31689	DNAJA1	93751	55888	29923	68164	91789
P31749	AKT1	43784	70555	39920	54871	62732
P31751	AKT2	116460	136480	121420	95228	113590
P31930	UQCRC1	421750	432250	404130	349270	308340
P31937	HIBADH	128100	122440	81873	115920	126110
P31939	ATIC	132000	120530	145500	221890	218720
P31942	HNRNPH3	166160	145590	126040	128100	129560
P31943	HNRNPH1	741020	699300	646180	542080	518910
P31946	YWHAB	1569700	1445100	1969800	2650100	2420900
P31947	SFN	0	0	0	0	0
P31948	STIP1	281760	332540	372270	835140	649790
P31949	S100A11	356210	567320	383690	331400	461740
P31997	CEACAM8	868410	928280	601430	195770	137330
P32019	INPP5B	189570	263830	224450	175330	192570
P32119	PRDX2	923190	954190	1003600	425200	379920
P32121	ARRB2	129240	95145	95839	75119	89975
P32189	GK	170130	178970	152730	97580	98286
P32320	CDA	346130	478800	499010	671310	407050
P32321	DCTD	179240	178800	127200	86871	99575
P32455	GBP1	34526	24952	42803	97047	81832
P32456	GBP2	0	0	0	35787	100670
P32942	ICAM3	405440	360970	223240	166060	133290
P32969	RPL9	0	0	0	62083	71811
P33121	ACSL1	201010	220500	181250	141340	150640
P33176	KIF5B	185830	200400	423860	326190	349970
P33240	CSTF2	0	0	66616	67206	78674
P33241	LSP1	617990	600980	534190	546170	531980
P33316	DUT	72262	67761	69010	73160	73579
P33527	ABCC1	101070	113600	96028	57450	56753
P33897	ABCD1	0	0	0	19359	21793
P33908	MAN1A1	17915	0	14515	0	20494
P33991	MCM4	0	0	0	0	0
P33993	MCM7	0	0	0	0	0
P34059	GALNS	0	0	0	0	0
P34096	RNASE4	0	0	0	0	0
P34896	SHMT1	40939	31003	68134	76089	45738
P34897	SHMT2	104420	85433	160340	247910	204640
P34910	EVI2B	138760	159260	107300	110450	117070
P34913	EPHX2	73779	85634	78644	84549	85926
P34932	HSPA4	2593900	2803500	3127200	3665300	3217000
P34947	GRK5	0	0	18016	24042	21333
P34949	MPI	100460	89262	170260	135210	159640
P35232	PHB	369280	446530	350900	635000	552060
P35236	PTPN7	76050	71350	106940	69947	87248
P35237	SERPINB6	1143400	1104300	932130	601330	673650
P35241	RDX	111770	122400	142570	119450	112010
P35244	RPA3	38527	0	38944	69373	62186
P35268	RPL22	0	0	0	0	0
P35269	GTF2F1	0	0	0	0	0
P35270	SPR	30912	0	28703	21585	25766
P35475	IDUA	0	0	18206	27492	22823
P35573	AGL	74116	83963	74400	53177	52372
P35579	MYH9	8211700	8524700	15180000	15282000	15160000
P35580	MYH10	29850	0	53945	29658	43167
P35606	COPB2	266160	289750	277840	351250	319310
P35611	ADD1	294590	318970	336820	301050	280540
P35613	BSG	394170	475000	371210	193220	187090
P35625	TIMP3	47823	32116	36604	45548	82171
P35637	FUS	32280	38622	40358	101760	94070
P35658	NUP214	35929	27305	23595	33747	36187
P35659	DEK	0	0	0	88689	91316
P35749	MYH11	0	0	0	0	0
P35754	GLRX	898280	749240	587460	428310	439160
P35813	PPM1A	363230	393950	387170	330070	326750
P35914	HMGCL	238560	186940	170420	159260	163430
P35998	PSMC2	292820	310220	319320	269090	258080
P36222	CHI3L1	422460	407240	374090	121790	110780
P36404	ARL2	0	0	0	0	0
P36405	ARL3	79521	52339	54893	73782	97294
P36406	TRIM23	0	0	0	0	0
P36507	MAP2K2	48642	50483	78041	80153	84554
P36542	ATP5F1C	181720	201010	193330	289580	237640
P36543	ATP6V1E1	43571	31727	74753	174730	181100
P36551	CPOX	50755	68023	44843	35733	42801
P36578	RPL4	168020	158500	131950	203210	232500
P36639	NUDT1	67634	57547	63075	72269	76561
P36776	LONP1	40053	29311	76293	125440	136320
P36871	PGM1	767070	944510	746310	533590	453010
P36873	PPP1CC	97334	92237	100870	130320	134550
P36915	GNL1	62970	70111	78729	55061	62411
P36957	DLST	303970	301520	216640	409310	241440
P36959	GMPR	222930	257310	252700	253810	269290
P36969	GPX4	234460	261360	227990	331990	252090
P37108	SRP14	0	0	0	0	0
P37198	NUP62	0	0	40681	22406	39202
P37235	HPCAL1	672460	757630	650810	355350	442370
P37802	TAGLN2	8116800	6468200	6275500	14294000	14082000
P37837	TALDO1	2308500	2550700	1965000	1772100	1604100
P37840	SNCA	253820	271430	309170	1332900	687910
P38117	ETFB	73788	44197	43273	170010	189530
P38159	RBMX	67975	75407	61840	97769	82200
P38571	LIPA	113960	104730	90680	65539	66137
P38606	ATP6V1A	362150	468850	468590	659420	711630
P38646	HSPA9	769260	656150	546630	518430	495270
P38919	EIF4A3	126190	123170	87639	126120	97457
P39019	RPS19	68529	0	67258	92059	129760
P39023	RPL3	154020	149930	126990	240160	253560
P39656	DDOST	523370	478390	438450	395860	375920
P39687	ANP32A	289480	219570	311030	406430	131060
P39748	FEN1	54954	28500	65321	81850	77552
P40121	CAPG	678360	676990	447660	564380	583080
P40189	IL6ST	0	0	49877	0	43230
P40197	GP5	1291700	1533300	1255700	1406800	1609300
P40199	CEACAM6	282290	279670	213390	30357	22041
P40222	TXLNA	0	0	11876	22676	21016
P40227	CCT6A	462260	461850	536960	638850	582630
P40238	MPL	17431	15547	28035	21276	16156
P40306	PSMB10	130200	120550	174760	200290	257440
P40337	VHL	0	0	0	0	0
P40429	RPL13A	34834	0	0	35821	55716
P40616	ARL1	189810	256820	148730	200880	167880
P40763	STAT3	483970	501500	485570	344430	396780
P40818	USP8	0	0	0	30629	30154
P40855	PEX19	0	0	0	0	0
P40925	MDH1	261310	271070	282820	832350	637000
P40926	MDH2	2067400	1813900	1310000	1343000	1357400
P40937	RFC5	0	0	0	0	0
P40939	HADHA	150320	122780	138980	580090	393730
P41091	EIF2S3	269550	260760	214140	353720	315680
P41214	EIF2D	11782	13240	0	13620	11333
P41218	MNDA	821070	751370	926390	2428700	1725200
P41226	UBA7	465820	520610	537060	401910	431900
P41227	NAA10	121920	133910	127650	128510	133810
Q6NXS1	PPP1R2B	49688	67854	56106	51462	39311
P41240	CSK	503160	482580	541780	603280	642780
P41250	GARS1	349560	295730	296100	281430	294320
P41252	IARS1	41931	54246	37290	60149	55856
P41439	FOLR3	82738	145260	13155	12860	38722
P41597	CCR2	0	0	0	0	0
P42025	ACTR1B	259020	189480	330950	354890	340480
P42126	ECI1	200770	0	49347	65758	106480
P42166	TMPO	0	0	0	22284	19875
P42167	TMPO	190770	218350	216750	325930	344340
P42224	STAT1	177760	204440	211570	257480	268490
P42226	STAT6	57465	48522	44672	44660	46968
P42229	STAT5A	248470	280460	284980	272180	293800
P42285	MTREX	24024	28819	13107	29305	25517
P42330	AKR1C3	0	0	0	27103	13030
P42331	ARHGAP25	233990	218950	162270	163270	150150
P42338	PIK3CB	37458	34871	52075	67720	78031
P42345	MTOR	41205	35461	26419	17787	19275
P42356	PI4KA	47421	53711	45925	38324	40722
P42566	EPS15	189320	199650	219690	195780	216830
P42574	CASP3	156520	180050	170140	214240	194870
P42575	CASP2	25479	24600	16963	14736	17635
P42677	RPS27	0	0	0	0	0
P42680	TEC	23774	25465	23844	20352	30584
P42696	RBM34	5986400	6509000	4555400	3466400	2640600
P42704	LRPPRC	115690	126990	115320	158860	180340
P42765	ACAA2	187430	173550	137000	256810	191010
P42768	WAS	379380	393750	458470	366650	391060
P42785	PRCP	122120	132290	90544	92677	63252
P42830	CXCL5	93421	0	31146	0	0
P42858	HTT	90008	101110	109800	94437	93545
P42892	ECE1	293420	243120	282190	184210	190150
P42898	MTHFR	53123	38730	46683	40578	57555
P43034	PAFAH1B1	317250	290910	232310	403440	384720
P43155	CRAT	57484	70102	79789	94441	94479
P43243	MATR3	250910	267500	179600	201040	174080
P43250	GRK6	71583	62482	73372	58773	61748
P43251	BTD	30934	33308	24891	0	0
P43304	GPD2	390590	358840	373720	483090	399800
P43307	SSR1	153480	148570	124360	116850	140220
P43353	ALDH3B1	13755	13877	17907	30617	27359
P43403	ZAP70	70255	57935	48411	51497	57580
P43405	SYK	153160	210190	170020	381450	361860
P43487	RANBP1	94624	94882	116650	106170	143230
P43490	NAMPT	267090	244840	296780	250180	192630
P43686	PSMC4	100500	88279	120310	152330	142220
P43897	TSFM	44129	44303	30509	41652	67385
P45880	VDAC2	1309400	1403800	981810	719960	745880
P45954	ACADSB	208270	219710	208770	137270	132560
P45973	CBX5	47881	0	0	54669	65541
P45974	USP5	168320	158740	212050	199640	189430
P45984	MAPK9	0	0	0	0	0
P45985	MAP2K4	47043	49859	42997	33501	39752
P46019	PHKA2	19784	22646	22588	18905	22385
P46060	RANGAP1	40345	43454	56522	61414	112630
P46063	RECQL	100490	89038	68541	107260	104710
P46108	CRK	0	0	23445	27445	43333
P46109	CRKL	401080	360760	449470	380980	491900
P46379	BAG6	64511	61978	80233	77990	77974
P46439	GSTM5	0	43609	12156	35172	0
P46459	NSF	183710	222240	218160	234720	245580
P46527	CDKN1B	31966	32961	30105	29873	27059
P46734	MAP2K3	107070	107220	144650	141730	137760
P46736	BRCC3	83256	76381	76664	83967	65195
P46776	RPL27A	34925	0	0	0	136930
P46777	RPL5	197070	213780	206370	278740	221250
P46781	RPS9	54138	33407	25782	82755	138120
P46782	RPS5	73670	52601	58435	135700	321820
P46783	RPS10	0	0	0	145710	110800
P46821	MAP1B	0	0	0	7519.2	15348
P46926	GNPDA1	71075	71197	70624	155740	129830
P46934	NEDD4	59744	49013	59068	28591	50753
P46939	UTRN	103740	113870	183800	135030	141890
P46940	IQGAP1	528280	503260	522400	744400	670970
P46976	GYG1	667490	556850	400710	296950	271740
P46977	STT3A	274060	334440	253090	182790	178260
P47712	PLA2G4A	106960	93978	109200	80067	99524
P47755	CAPZA2	2311900	2391500	2264600	2811700	2225600
P47756	CAPZB	2321200	2626900	2337400	1808700	1888700
P47897	QARS1	74714	80518	82872	114490	125180
P47900	P2RY1	0	42630	50410	0	0
P47985	UQCRFS1	333270	312250	248710	192460	191940
P48047	ATP5PO	140010	160760	169290	360820	399990
P48059	LIMS1	3682600	3682900	4634800	4111100	4318000
P48147	PREP	156700	168880	169980	136970	157790
P48163	ME1	0	0	36805	75485	87382
P48426	PIP4K2A	1150900	1188600	1223700	829890	944450
P48444	ARCN1	268010	230500	285020	378330	321420
P48449	LSS	71012	74307	52206	30878	44489
P48454	PPP3CC	47466	39114	34327	22751	29279
P48506	GCLC	50965	44999	62738	59840	62189
P48507	GCLM	135040	183070	170980	237590	239930
P48509	CD151	834240	995990	653390	356580	293650
P48553	TRAPPC10	58442	60253	54435	34836	45899
P48556	PSMD8	135060	157810	115670	126980	123280
P48595	SERPINB10	397000	469700	327080	254260	206480
P48634	PRRC2A	31167	37196	0	22784	30259
P48637	GSS	692480	691430	571900	339830	375220
P48643	CCT5	246410	261600	301720	401220	365960
P48651	PTDSS1	63670	53456	50629	60328	64691
P48723	HSPA13	0	0	0	0	0
P48729	CSNK1A1	0	0	0	0	0
P48735	IDH2	1433700	1176400	1301400	2013000	2039500
P48736	PIK3CG	57817	70598	69563	47307	60118
P48739	PITPNB	862270	846960	729700	507120	586990
P48960	ADGRE5	50705	46292	37877	43608	35510
P49023	PXN	70985	72874	71953	52417	76629
P49137	MAPKAPK2	144410	101890	135000	110250	126280
P49184	DNASE1L1	87809	91294	87386	96539	76143
P49189	ALDH9A1	200500	223980	224480	303830	264410
P49247	RPIA	203830	207620	198040	95647	106110
P49257	LMAN1	392420	382120	343360	216290	214090
P49321	NASP	23581	29092	27437	67195	37503
P49327	FASN	201670	215570	241590	253830	282570
P49354	FNTA	15155	20353	30617	50005	42212
P49356	FNTB	43167	52158	37913	29980	28054
P49368	CCT3	351050	334180	322920	479210	481640
P49407	ARRB1	222810	228120	308550	450990	472550
P49411	TUFM	405750	351600	386320	733460	584740
P49419	ALDH7A1	0	0	0	0	0
P49441	INPP1	512610	0	763430	804820	881260
P49458	SRP9	236980	156530	119590	252400	251590
P49585	PCYT1A	44885	36378	41191	51144	45671
P49588	AARS1	204550	188000	191590	238460	202140
P49589	CARS1	84280	65638	91411	84345	109970
P49591	SARS1	218890	179090	209870	244160	272880
P49593	PPM1F	92124	98501	123290	132560	112130
P49619	DGKG	53161	57489	73337	52585	51845
P49641	MAN2A2	75047	77696	75911	73383	73154
P49662	CASP4	20425	22986	45104	49018	55091
P49711	CTCF	21651	0	13206	20046	15802
P49720	PSMB3	151270	92852	136250	256990	233240
P49721	PSMB2	349860	363500	326990	234840	277700
P49748	ACADVL	546840	604660	480630	289810	328920
P49750	YLPM1	27425	17973	19106	13780	15316
Q86TX2	ACOT1	28672	36341	35398	35665	36184
P49754	VPS41	0	0	0	12567	14698
P49755	TMED10	796320	687570	580910	560840	392130
P49756	RBM25	25420	19199	19803	37615	33800
P49757	NUMB	59759	51828	49324	53981	53420
P49758	RGS6	0	53632	80468	89950	95751
P49767	VEGFC	62860	39942	71033	17427	48798
P49768	PSEN1	0	0	0	0	0
P49770	EIF2B2	7888.2	14766	14272	26511	35208
P49773	HINT1	305580	284810	301560	562290	453940
P49789	FHIT	39618	41536	34477	12810	13686
P49790	NUP153	0	0	0	0	0
P49792	RANBP2	18410	9709.7	13527	23681	40630
P49795	RGS19	74092	71837	82110	56088	50068
P49821	NDUFV1	59847	34839	92896	155950	128520
P49840	GSK3A	32894	28240	35511	53615	52625
P49841	GSK3B	16079	0	25428	35949	52407
P49848	TAF6	498870	530400	474610	0	460030
P49863	GZMK	139050	158730	89580	94928	62532
P49902	NT5C2	213300	245400	156700	466720	584370
P49903	SEPHS1	63899	58283	55359	56920	55939
P49913	CAMP	3144200	3656700	2578000	757880	554030
P49914	MTHFS	0	0	0	0	0
P49915	GMPS	34398	40551	0	60528	45896
P49916	LIG3	0	0	0	0	0
P49959	MRE11	0	0	834550	1301900	718230
P50053	KHK	20588	0	12085	10020	10870
P50135	HNMT	0	0	0	0	0
P50148	GNAQ	428860	483290	471390	378730	386690
P50151	GNG10	26018	17577	54932	60899	83710
P50213	IDH3A	69399	61847	69837	117250	102780
P50225	SULT1A1	633220	593110	755710	907800	893440
P50238	CRIP1	212380	136940	143400	419770	348380
P50336	PPOX	43617	0	32877	36324	49292
P50395	GDI2	813160	954020	1011500	1140200	1073200
P50402	EMD	222650	219530	282950	341300	371360
P50416	CPT1A	233060	244890	276740	248530	271320
P50440	GATM	15217	0	28354	0	40620
P50452	SERPINB8	86346	80281	62722	105770	105980
P50453	SERPINB9	605830	661640	443810	398070	348810
P50454	SERPINH1	93925	95685	105950	229570	253920
P50502	ST13	707100	634030	680710	607380	643280
P50552	VASP	1136900	1071000	1199300	1374500	1378500
P50570	DNM2	279160	355850	374270	435810	415750
P50579	METAP2	2367500	2389600	3312700	3217900	3155600
P50583	NUDT2	0	65487	73838	99973	75688
P50749	RASSF2	17785	24121	42297	50661	43434
P50851	LRBA	365660	418540	387650	290150	359380
P50897	PPT1	54464	54863	41553	71511	75275
P50914	RPL14	82141	76318	98788	188200	185390
P50990	CCT8	1172200	1233000	1289900	1972300	1535500
P50991	CCT4	343130	354520	369270	583080	532930
P50995	ANXA11	1576300	1609500	1114200	622790	502470
P51114	FXR1	30090	36927	31332	47143	49548
P51116	FXR2	106560	0	95199	113890	96389
P51124	GZMM	94443	93594	59543	27498	34671
P51148	RAB5C	1398800	1158000	1452800	583860	716010
P51149	RAB7A	3136500	3354900	2698500	1540700	1695700
P51151	RAB9A	76008	62834	66257	44179	42357
P51153	RAB13	257680	286670	216770	128420	136470
P51159	RAB27A	325840	375370	238690	208920	142160
P51398	DAP3	0	0	0	0	0
P51452	DUSP3	673030	795320	674730	468160	503400
P51531	SMARCA2	0	0	0	7732	22905
P51553	IDH3G	0	0	0	38582	26852
P51570	GALK1	53560	55828	95399	182610	141120
P51571	SSR4	329590	330270	288770	262380	266330
P51572	BCAP31	321230	366360	1030300	636440	633150
P51575	P2RX1	278470	336910	260520	129720	146560
P51580	TPMT	63719	63292	62869	54304	63932
P51606	RENBP	243120	215510	243030	186430	215340
P51608	MECP2	0	0	0	0	0
P51610	HCFC1	98581	80071	68539	93825	111850
P51648	ALDH3A2	0	0	17747	58646	52754
P51649	ALDH5A1	12131	0	13601	17039	19877
P51659	HSD17B4	613050	557260	552070	509000	549720
P51665	PSMD7	145090	144700	161910	336540	249260
P51688	SGSH	541380	366940	314680	139560	173250
P51689	ARSD	13129	0	0	0	7291.4
P51692	STAT5B	328720	398630	384170	303850	285430
P51790	CLCN3	111060	98601	109990	51746	81808
P51793	CLCN4	14325	9034.3	5087	0	0
P51808	DYNLT3	0	0	0	42308	26392
P51809	VAMP7	174570	201430	193190	145330	159180
P51811	XK	0	0	0	37002	71768
P51812	RPS6KA3	116690	99402	111050	197120	153140
P51858	HDGF	456260	388310	348050	262540	237020
P51970	NDUFA8	173170	171720	137640	125460	126960
P51991	HNRNPA3	371460	299150	293880	448820	342350
P52209	PGD	1424400	1523400	1427100	1366900	1371000
P52272	HNRNPM	494970	499260	382750	338570	309380
P52294	KPNA1	43775	46025	50705	107230	58651
P52298	NCBP2	0	0	0	0	0
P52306	RAP1GDS1	167210	168630	161000	184210	178090
P52333	JAK3	55173	55784	55347	43422	49169
P52429	DGKE	0	0	0	0	0
P52434	POLR2H	27673	32061	24244	25462	18538
P52564	MAP2K6	0	0	0	0	0
P52565	ARHGDIA	2814100	3389000	2847400	2758100	3207900
P52566	ARHGDIB	2030000	2151100	2365000	3385000	2688500
P52594	AGFG1	45254	41687	52192	114270	113730
P52597	HNRNPF	348220	334450	319370	276870	292340
P52630	STAT2	22583	22086	28620	23316	35716
P52788	SMS	92178	112660	94743	106930	102710
P52789	HK2	0	0	0	0	0
P52790	HK3	185330	227670	190500	192030	144450
P52888	THOP1	58915	57781	44625	35763	33335
P52907	CAPZA1	1943100	1886900	1891400	2249200	1755400
P52948	NUP98	0	19043	11043	13974	12409
P53004	BLVRA	109840	127980	129520	178180	200600
P53007	SLC25A1	286890	311310	229040	170810	170340
P53041	PPP5C	217220	246870	195570	103580	128660
P53367	ARFIP1	58139	59069	86607	74563	76115
P53384	NUBP1	19958	0	28522	89603	73986
P53396	ACLY	217240	257780	256250	359480	301450
P53582	METAP1	84430	79864	103380	173170	155450
P53597	SUCLG1	208890	168800	158760	225750	231450
P53602	MVD	49917	41505	72565	49538	43407
P53609	PGGT1B	0	0	0	0	0
P53611	RABGGTB	0	0	48074	0	54056
P53618	COPB1	229400	237590	313580	344470	353370
P53621	COPA	293030	270900	244690	358340	362850
P53634	CTSC	144840	120000	88313	161520	102950
P53675	CLTCL1	0	0	0	0	0
P53680	AP2S1	174380	185660	190070	162670	178080
P53701	HCCS	0	0	0	0	0
P53778	MAPK12	0	0	0	0	0
P53801	PTTG1IP	2507700	2451900	2176800	967840	1407000
P53814	SMTN	33308	20585	52726	70324	93139
P53990	IST1	198960	254910	213820	171710	197790
P53992	SEC24C	138740	185030	156790	160890	146900
P53999	SUB1	84991	62501	59741	229230	147030
P54108	CRISP3	537670	558290	249720	98138	85557
P54136	RARS1	162700	144610	175570	167630	168950
P54252	ATXN3	0	0	0	0	0
P54577	YARS1	359320	407590	357620	351970	332900
P54578	USP14	178770	162630	150210	183090	195440
P54619	PRKAG1	70771	90482	76017	65288	76109
P54709	ATP1B3	221330	216710	141630	128500	108120
P54725	RAD23A	178270	191260	169050	0	164840
P54727	RAD23B	423830	491320	360000	664950	475560
P54802	NAGLU	82568	79319	66793	33420	40636
P54803	GALC	52476	24811	27032	16745	22233
P54819	AK2	155590	85532	150330	321010	330550
P54852	EMP3	0	0	0	0	0
P54886	ALDH18A1	21210	17233	24815	27050	28224
P54920	NAPA	396470	452610	430000	551780	476370
P54922	ADPRH	87887	78438	98203	81544	77797
P55008	AIF1	170750	113940	215580	249830	308430
P55010	EIF5	141080	147530	163390	113190	131230
P55036	PSMD4	0	0	14091	86262	61188
P55039	DRG2	0	0	0	33415	44419
P55060	CSE1L	160510	167350	177240	194200	211640
P55061	TMBIM6	0	0	0	0	0
P55072	VCP	1004700	1069500	1143300	1334700	1244000
P55084	HADHB	321850	373200	410830	620630	552560
P55145	MANF	293710	251340	404020	574570	817220
P55160	NCKAP1L	323790	324160	310850	252670	263450
P55209	NAP1L1	300810	233560	331080	1265700	1424400
P55210	CASP7	0	0	0	0	0
P55212	CASP6	85880	70349	96432	99391	132810
P55263	ADK	237540	160620	135030	124890	150140
P55265	ADAR	25321	0	53965	136650	98643
P55273	CDKN2D	0	0	42876	0	51945
P55327	TPD52	40982	37706	125570	102130	147540
P55345	PRMT2	0	0	0	0	0
P55735	SEC13	283900	308100	300820	329280	301720
P55769	SNU13	27633	26908	28576	50390	74356
P55786	NPEPPS	855910	789370	861550	967360	1117700
P55789	GFER	0	0	0	0	0
P55795	HNRNPH2	105150	72673	93584	112900	125520
P55809	OXCT1	81789	83512	78556	232720	167970
P55884	EIF3B	91527	66333	98400	252230	274910
P55899	FCGRT	0	0	0	0	0
P55957	BID	317960	276830	499990	435890	524040
P56134	ATP5MF	228130	161630	285750	158490	264400
P56192	MARS1	143510	148240	166990	151570	165040
P56202	CTSW	81692	58940	80306	37460	51518
P56279	TCL1A	0	51628	0	51748	107500
P56377	AP1S2	321010	356980	306990	238420	278030
P56378	ATP5MPL	123270	0	129410	118610	132290
P56385	ATP5ME	231590	238180	164040	164790	213450
P56537	EIF6	0	0	55797	45364	67307
P56556	NDUFA6	26765	0	27195	52566	46448
P56962	STX17	0	0	0	9720	14186
P57057	SLC37A1	95587	89280	101100	77820	74877
P57088	TMEM33	77598	86095	102490	100360	112160
P57105	SYNJ2BP	21483	22324	18652	31559	27809
P57729	RAB38	79216	74309	75753	45411	64748
P57737	CORO7	168900	213820	156060	193190	163440
P57740	NUP107	39905	33657	38051	25076	26938
P57764	GSDMD	259600	264320	210270	169850	168940
P57772	EEFSEC	41412	62427	55744	57888	67689
P58215	LOXL3	100270	93372	90447	44411	74441
P58335	ANTXR2	0	0	0	0	0
P58546	MTPN	1357200	1748100	1548800	1843700	1572800
P59535	TAS2R40	0	0	0	0	0
P59666	DEFA3	21676000	24706000	32306000	11816000	8110300
P59768	GNG2	53221	71646	81571	93593	132540
P59998	ARPC4	1421000	1564400	1583000	1818100	1460600
P60033	CD81	0	0	22663	17705	53132
P60059	SEC61G	0	0	10116	0	44348
P60174	TPI1	8231800	8810400	6172800	4361900	4392000
P60228	EIF3E	88277	94524	81547	107210	113890
P60468	SEC61B	115510	118010	84820	124630	116840
P60510	PPP4C	0	0	29560	42425	62219
P60520	GABARAPL2	0	140790	125390	131430	127300
P60660	MYL6	11752000	14028000	11875000	8609900	8429400
P60709	ACTB	18914000	16909000	21269000	21676000	22969000
P60842	EIF4A1	303500	321930	390810	640700	536180
P60866	RPS20	0	0	0	22300	20013
P60891	PRPS1	138320	123800	155540	338740	259970
P60900	PSMA6	403290	419180	329030	601560	513430
P60903	S100A10	455510	382980	394510	644140	559900
P60953	CDC42	4086700	3417400	2617000	1598700	1847700
P60981	DSTN	1200800	1115400	1508000	1379300	1691700
P60983	GMFB	0	52683	0	101730	92642
P61006	RAB8A	911460	1122300	946720	619750	641360
P61009	SPCS3	255900	279670	188040	177970	163680
P61011	SRP54	0	0	0	27080	28429
P61018	RAB4B	175500	183250	133280	73749	82813
P61019	RAB2A	856560	697280	655000	399800	465490
P61020	RAB5B	1710900	2022500	1428000	786190	806610
P61026	RAB10	3779500	4525300	3655800	2196900	2264300
P61073	CXCR4	45765	44271	40249	11754	16011
P62837	UBE2D2	268220	178400	285220	259340	316590
P61081	UBE2M	130730	135740	113620	154300	151110
P61086	UBE2K	381750	475150	417320	359880	329000
P61088	UBE2N	513370	554530	591340	791740	896070
P61106	RAB14	1625700	1796000	1466100	887830	865230
P61158	ACTR3	2428600	2323100	2550500	2952000	2548300
P61160	ACTR2	2919100	3346200	2744200	3207600	2846300
P61163	ACTR1A	294150	344290	353380	668080	620220
P61165	TMEM258	29277	49358	0	0	0
P61201	COPS2	100210	120780	128040	163160	152350
P84077	ARF1	3947400	3507200	3388700	2442800	2372100
P61221	ABCE1	70974	86451	84542	134260	128690
P61224	RAP1B	12700000	15430000	12529000	6306000	7050500
P61225	RAP2B	828930	826020	702980	443410	486860
P61244	MAX	0	0	0	0	0
P61247	RPS3A	250070	244080	193000	303140	273200
P61289	PSME3	24529	24945	0	31207	35691
P61313	RPL15	42260	36613	45513	90567	101630
P61326	MAGOH	118900	92756	108760	121800	109790
P61421	ATP6V0D1	244600	270030	243090	202280	171230
P61457	PCBD1	38477	37486	44711	25620	27283
P61586	RHOA	3701300	4114300	2346500	1606200	1674600
P61599	NAA20	0	0	0	0	0
P61601	NCALD	41063	40366	51681	0	29145
P61604	HSPE1	697360	692490	735690	733440	739550
P61619	SEC61A1	220810	227960	189020	164210	155930
P61626	LYZ	25457000	20137000	15665000	11202000	11713000
P61758	VBP1	0	0	0	0	0
P61764	STXBP1	39019	39986	37452	41437	39809
P61769	B2M	4218700	2303500	3869700	2754300	4223200
P61803	DAD1	285880	400800	304060	299360	294010
P61916	NPC2	736140	695350	587660	406780	431170
P61923	COPZ1	115380	0	197900	112650	159100
P61952	GNG11	25715	34971	97617	96553	144970
P61956	SUMO2	0	0	0	342600	241850
P61960	UFM1	79789	76179	83645	123520	114870
P61962	DCAF7	79845	61209	53677	47714	43355
P61964	WDR5	72207	57442	0	26366	25860
P61966	AP1S1	0	0	0	0	0
P61970	NUTF2	165200	134150	209720	197700	180170
P61978	HNRNPK	636490	643770	636380	1062600	1005300
P61981	YWHAG	654300	677930	658700	1110800	698150
P62070	RRAS2	0	0	0	0	0
P62072	TIMM10	62188	91860	131980	73907	0
P62081	RPS7	0	0	26518	31967	29208
P62136	PPP1CA	805130	764840	794140	810520	872930
P62140	PPP1CB	259960	264120	252010	343620	273230
P62191	PSMC1	96187	90249	144600	203110	232360
P62195	PSMC5	84797	46679	113940	132890	135850
P62241	RPS8	0	0	0	27530	39014
P62244	RPS15A	0	0	125120	169310	192570
P62253	UBE2G1	26045	22493	28847	38957	34265
P62256	UBE2H	0	42953	88757	123410	142380
P62258	YWHAE	1370900	1455800	1424200	1996800	1621800
P62263	RPS14	0	0	0	82663	84974
P62266	RPS23	0	0	0	0	0
P62269	RPS18	121140	113560	99556	126310	112140
P62273	RPS29	0	0	0	43059	33125
P62280	RPS11	0	0	0	0	0
P62304	SNRPE	0	0	0	0	0
P62306	SNRPF	28009	0	17976	40556	42804
P62310	LSM3	0	0	0	0	0
P62312	LSM6	0	0	0	0	0
P62314	SNRPD1	105870	83816	57356	62415	60969
P62316	SNRPD2	228420	145630	118850	70313	93368
P62318	SNRPD3	383260	293880	167260	184300	159470
P62328	TMSB4X	3225000	3944400	3148300	3786800	3832500
P62330	ARF6	327720	313300	243590	254030	281290
P62333	PSMC6	31126	12704	60516	172430	149730
P62341	SELENOT	71857	67703	65054	33262	28764
P62424	RPL7A	0	0	0	0	0
P62491	RAB11A	0	0	0	0	0
P62495	ETF1	229200	234690	188140	284670	284430
P62633	CNBP	43035	46804	52330	131370	124370
P62701	RPS4X	25209	0	21022	198680	106610
P62714	PPP2CB	0	0	0	0	0
P62750	RPL23A	100840	85619	88563	168430	321960
P62753	RPS6	174890	193100	130390	340330	294740
P62805	H4C1	15025000	14318000	12785000	11410000	5190200
P62820	RAB1A	696110	558620	700360	336140	408210
P62826	RAN	778750	683950	727110	1291100	1608100
P62834	RAP1A	541270	598860	430460	178960	224480
P62841	RPS15	0	0	0	0	0
P62847	RPS24	0	0	0	0	0
P62854	RPS26	0	0	0	0	0
P62857	RPS28	0	0	0	0	0
P62873	GNB1	604700	562650	435130	684680	586020
P62877	RBX1	0	0	0	52346	55578
P62879	GNB2	690410	576050	398660	491730	521170
P62888	RPL30	48350	58103	49203	84073	101010
P62906	RPL10A	49300	36865	44415	96324	147710
P62910	RPL32	0	0	0	117620	89398
P62913	RPL11	0	0	0	152650	207770
P62937	PPIA	20634000	15462000	9664200	13740000	14359000
P62942	FKBP1A	681090	744170	646930	1450000	983890
P62979	RPS27A	9706400	7770400	7315700	6406300	7027100
P62993	GRB2	560940	553000	531220	536680	580580
P62995	TRA2B	120760	82272	96373	111950	98308
P63000	RAC1	2224000	1610900	1007900	1181600	1110000
P63010	AP2B1	175400	182670	197700	225000	249860
P63027	VAMP2	0	0	0	0	0
Q5JWF2	GNAS	149970	168270	138560	104410	100660
P63096	GNAI1	38107	36905	37509	0	31994
P63098	PPP3R1	306560	248620	321650	205460	257690
P63104	YWHAZ	10110000	9877900	10846000	10952000	10161000
P63151	PPP2R2A	83580	85616	117840	103250	101070
P63167	DYNLL1	456220	281480	549950	389460	650590
P63172	DYNLT1	0	0	0	14575	14154
P63208	SKP1	200040	183700	190090	237090	223640
P63218	GNG5	92324	150130	209610	296710	280930
P63220	RPS21	0	0	0	0	0
P63241	EIF5A	1481400	1532900	1326000	986560	1067100
P63244	RACK1	229780	223730	214530	804820	625280
P63261	ACTG1	58609000	65467000	64224000	54956000	49185000
P63279	UBE2I	186920	120210	286900	464540	435800
P63313	TMSB10	0	0	0	0	0
P67775	PPP2CA	576810	561540	548630	396670	470010
P67809	YBX1	45357	34565	49770	66729	177650
P67812	SEC11A	249580	258360	240790	251760	213350
P67870	CSNK2B	221780	208460	196790	176740	194200
P67936	TPM4	4055100	4368900	13404000	16478000	14177000
P68133	ACTA1	54623000	73693000	47236000	48998000	37500000
P68036	UBE2L3	152680	147790	286240	762790	523310
P68104	EEF1A1	1421800	1516400	1619400	2669300	2725700
P68363	TUBA1B	8816400	8601800	9867700	12472000	8980900
P68366	TUBA4A	4732900	5961400	6035500	8500800	7016100
P68371	TUBB4B	3025400	3408000	4081500	6818200	5392400
P68400	CSNK2A1	95277	76095	95479	130040	128490
P68402	PAFAH1B2	181970	128910	252580	230760	290750
P68871	HBB	20253000	23601000	22707000	4928400	4141000
P69849	NOMO3	84964	74472	94474	87280	93254
P69891	HBG1	0	0	0	0	0
P69892	HBG2	107830	55840	741650	12627	6109.5
P69905	HBA1	18675000	19878000	18614000	4585800	4484100
P78318	IGBP1	31113	18637	45822	40529	52306
P78324	SIRPA	97883	103960	65892	43541	37061
P78325	ADAM8	41134	68545	35763	0	16621
P78330	PSPH	0	0	0	0	0
P78344	EIF4G2	113360	110370	161680	168520	211950
P78347	GTF2I	0	0	0	15393	16090
P78356	PIP4K2B	403990	439210	463760	268260	335470
P78362	SRPK2	59025	61985	45027	46279	0
P78368	CSNK1G2	26162	32414	26832	24258	22258
P78371	CCT2	226190	240570	249140	539550	524380
P78380	OLR1	305150	316930	232070	61571	44866
P78382	SLC35A1	0	0	0	0	0
P78406	RAE1	0	0	0	26804	15125
P78410	BTN3A2	39380	52025	45772	23684	26866
P78417	GSTO1	5520600	6156700	4654100	2752100	2825800
P78509	RELN	27920	30159	22556	0	0
P78527	PRKDC	140980	145230	130090	137640	137250
P78537	BLOC1S1	26395	15487	36908	28945	37837
P78559	MAP1A	7484.9	4176.4	37453	40303	111480
P78560	CRADD	0	0	0	0	0
P79483	HLA-DRB3	120840	112590	64115	68616	52022
P80188	LCN2	8958900	10046000	6319000	1985900	1509400
P80217	IFI35	62466	49423	119270	109740	123420
P80303	NUCB2	137760	122070	204270	240450	222900
P80404	ABAT	25581	0	24900	23890	23818
P80511	S100A12	1231900	1068900	3216400	1913500	1685400
P80723	BASP1	392720	367770	151250	49477	37893
P80748	IGLV3-21	23268	30737	21956	18084	22436
P82094	TMF1	0	0	0	0	0
P82650	MRPS22	0	0	0	0	0
P82909	MRPS36	0	0	0	0	0
P82930	MRPS34	0	0	0	0	0
P82933	MRPS9	0	0	0	26964	28520
P82979	SARNP	0	0	0	0	0
P83111	LACTB	61223	78890	58339	53334	61331
P83436	COG7	90175	51900	68000	52980	49303
P83876	TXNL4A	0	0	0	0	0
Q969Q0	RPL36AL	23290	0	22110	19064	29048
P83916	CBX1	89310	79859	63333	48933	53057
P84085	ARF5	1892700	1771900	1679100	1579300	1587900
P84090	ERH	405450	420850	358510	446030	415260
P84095	RHOG	653430	510650	459370	609830	460390
P84103	SRSF3	646730	563000	318750	278290	253430
P84157	MXRA7	0	0	0	0	0
P86791	CCZ1	32918	34902	29041	20923	20187
P98082	DAB2	12985	0	26025	35313	61804
P98171	ARHGAP4	180070	184280	176190	251630	204740
P98172	EFNB1	81761	103050	104550	61442	69139
P98175	RBM10	0	0	0	0	0
P98179	RBM3	0	0	0	0	0
P98194	ATP2C1	183870	195260	171730	209940	160360
P98196	ATP11A	10860	0	0	9906.3	8253.1
P99999	CYCS	997430	970620	906130	537220	719440
Q00013	MPP1	378940	404120	429720	517960	451730
Q00169	PITPNA	220170	176550	135370	110210	117710
Q00325	SLC25A3	1825500	2139000	1889400	1131200	1303100
Q00341	HDLBP	0	0	37532	117860	62224
Q00403	GTF2B	17249	0	11393	21348	23733
Q00535	CDK5	303340	281740	350870	224370	279420
Q00537	CDK17	0	0	0	0	0
Q00577	PURA	205490	149100	117560	124240	123380
Q00610	CLTC	1299200	1479800	1757600	2199500	1994400
Q00653	NFKB2	19217	21947	23373	16073	21455
Q00688	FKBP3	256600	363610	277630	432310	455950
Q00722	PLCB2	144330	85568	83316	137120	149100
Q00765	REEP5	226280	279570	276600	229080	253490
Q00796	SORD	82975	54235	83413	75939	56745
Q00839	HNRNPU	307940	292380	305530	535660	556350
Q01082	SPTBN1	317510	335570	445410	376850	380250
Q01085	TIAL1	135950	103840	62322	61217	102570
Q01105	SET	302250	282370	372140	492600	464330
Q01130	SRSF2	0	0	0	0	0
Q01415	GALK2	27840	26462	37167	59534	56583
Q01432	AMPD3	71591	87568	66504	26094	25253
Q01433	AMPD2	235120	267910	278100	247490	277410
Q01459	CTBS	214010	199920	102220	50832	71826
Q01469	FABP5	199870	206820	160960	425530	369120
Q01518	CAP1	3912100	3966700	3949200	9716100	7472500
Q01543	FLI1	31268	31095	22523	18275	20849
Q01650	SLC7A5	0	0	0	0	0
Q01658	DR1	0	0	0	0	0
Q01813	PFKP	775490	911470	865920	796260	883830
Q01844	EWSR1	68160	61069	56905	113360	116760
Q01970	PLCB3	25809	17826	50747	63173	83156
Q02083	NAAA	47359	43725	33678	41535	41037
Q02108	GUCY1A1	84252	91053	112330	210450	204810
Q02127	DHODH	0	0	0	0	0
Q02153	GUCY1B1	124700	134180	149190	107180	122560
Q02156	PRKCE	0	0	0	0	0
Q02218	OGDH	210860	210890	251660	284880	263230
Q02252	ALDH6A1	53003	37690	44990	90116	89816
Q02338	BDH1	26850	31116	20349	35517	15373
Q02447	SP3	0	0	0	0	0
Q02543	RPL18A	0	0	0	49712	60325
Q02750	MAP2K1	74497	79773	94014	83667	89436
Q02790	FKBP4	92583	100620	63689	88369	82180
Q02809	PLOD1	1331600	1445100	1204900	867000	524020
Q02818	NUCB1	47205	49450	67687	74217	72594
Q02878	RPL6	225580	185640	156860	280050	319390
Q02880	TOP2B	58146	31256	35081	60091	57250
[truncated: 2,356 more rows]

## Sheet: Supplementary Table 2
Supplementary Table 2: Information of 793 DEPs (FC<1/1.5 (0.667) or FC>1.5 and P<0.05)
Protein accession	Protein description	Gene name	UR/HC Ratio	UR/HC P value	Regulated Type
A4D1P6	WD repeat-containing protein 91 OS=Homo sapiens OX=9606 GN=WDR91 PE=1 SV=2	WDR91	0.5095	0.0256759	Down
B2RUZ4	Small integral membrane protein 1 OS=Homo sapiens OX=9606 GN=SMIM1 PE=1 SV=1	SMIM1	0.4063	0.00784649	Down
C9J7I0	UBAP1-MVB12-associated (UMA)-domain containing protein 1 OS=Homo sapiens OX=9606 GN=UMAD1 PE=1 SV=2	UMAD1	0.3931	0.00262748	Down
O00148	ATP-dependent RNA helicase DDX39A OS=Homo sapiens OX=9606 GN=DDX39A PE=1 SV=2	DDX39A	3.2841	0.0324098	Up
O00151	PDZ and LIM domain protein 1 OS=Homo sapiens OX=9606 GN=PDLIM1 PE=1 SV=4	PDLIM1	2.1291	0.00309152	Up
O00154	Cytosolic acyl coenzyme A thioester hydrolase OS=Homo sapiens OX=9606 GN=ACOT7 PE=1 SV=3	ACOT7	1.5928	0.0261497	Up
O00170	AH receptor-interacting protein OS=Homo sapiens OX=9606 GN=AIP PE=1 SV=2	AIP	0.6536	0.0202393	Down
O00182	Galectin-9 OS=Homo sapiens OX=9606 GN=LGALS9 PE=1 SV=2	LGALS9	2.297	0.00219113	Up
O00203	AP-3 complex subunit beta-1 OS=Homo sapiens OX=9606 GN=AP3B1 PE=1 SV=3	AP3B1	1.7695	0.0177643	Up
O00217	NADH dehydrogenase [ubiquinone] iron-sulfur protein 8, mitochondrial OS=Homo sapiens OX=9606 GN=NDUFS8 PE=1 SV=1	NDUFS8	1.9936	0.00798867	Up
O00231	26S proteasome non-ATPase regulatory subunit 11 OS=Homo sapiens OX=9606 GN=PSMD11 PE=1 SV=3	PSMD11	1.7954	0.0193287	Up
O00244	Copper transport protein ATOX1 OS=Homo sapiens OX=9606 GN=ATOX1 PE=1 SV=1	ATOX1	3.436	0.0443338	Up
O00303	Eukaryotic translation initiation factor 3 subunit F OS=Homo sapiens OX=9606 GN=EIF3F PE=1 SV=1	EIF3F	1.6139	0.0456485	Up
O00391	Sulfhydryl oxidase 1 OS=Homo sapiens OX=9606 GN=QSOX1 PE=1 SV=3	QSOX1	0.3599	0.00871678	Down
O00400	Acetyl-coenzyme A transporter 1 OS=Homo sapiens OX=9606 GN=SLC33A1 PE=1 SV=1	SLC33A1	0.5752	0.0145306	Down
O00429	Dynamin-1-like protein OS=Homo sapiens OX=9606 GN=DNM1L PE=1 SV=2	DNM1L	1.7781	0.00189472	Up
O00462	Beta-mannosidase OS=Homo sapiens OX=9606 GN=MANBA PE=1 SV=3	MANBA	0.278	0.0308035	Down
O00501	Claudin-5 OS=Homo sapiens OX=9606 GN=CLDN5 PE=1 SV=1	CLDN5	0.5637	0.0296638	Down
O00560	Syntenin-1 OS=Homo sapiens OX=9606 GN=SDCBP PE=1 SV=1	SDCBP	0.4168	0.0148611	Down
O00629	Importin subunit alpha-3 OS=Homo sapiens OX=9606 GN=KPNA4 PE=1 SV=1	KPNA4	2.5217	0.0286163	Up
O00754	Lysosomal alpha-mannosidase OS=Homo sapiens OX=9606 GN=MAN2B1 PE=1 SV=3	MAN2B1	0.5077	0.0191375	Down
O14497	AT-rich interactive domain-containing protein 1A OS=Homo sapiens OX=9606 GN=ARID1A PE=1 SV=3	ARID1A	0.5873	0.0335235	Down
O14545	TRAF-type zinc finger domain-containing protein 1 OS=Homo sapiens OX=9606 GN=TRAFD1 PE=1 SV=1	TRAFD1	2.4181	0.0409552	Up
O14672	Disintegrin and metalloproteinase domain-containing protein 10 OS=Homo sapiens OX=9606 GN=ADAM10 PE=1 SV=1	ADAM10	0.5114	0.00638911	Down
O14818	Proteasome subunit alpha type-7 OS=Homo sapiens OX=9606 GN=PSMA7 PE=1 SV=1	PSMA7	1.5475	0.00105859	Up
O14841	5-oxoprolinase OS=Homo sapiens OX=9606 GN=OPLAH PE=1 SV=3	OPLAH	1.9952	0.0401038	Up
O15126	Secretory carrier-associated membrane protein 1 OS=Homo sapiens OX=9606 GN=SCAMP1 PE=1 SV=2	SCAMP1	0.3861	0.0150432	Down
O15143	Actin-related protein 2/3 complex subunit 1B OS=Homo sapiens OX=9606 GN=ARPC1B PE=1 SV=3	ARPC1B	2.4827	0.000224224	Up
O15145	Actin-related protein 2/3 complex subunit 3 OS=Homo sapiens OX=9606 GN=ARPC3 PE=1 SV=3	ARPC3	1.534	0.0196592	Up
O15162	Phospholipid scramblase 1 OS=Homo sapiens OX=9606 GN=PLSCR1 PE=1 SV=1	PLSCR1	0.3789	0.00823356	Down
O15173	Membrane-associated progesterone receptor component 2 OS=Homo sapiens OX=9606 GN=PGRMC2 PE=1 SV=1	PGRMC2	0.6645	0.00997755	Down
O15389	Sialic acid-binding Ig-like lectin 5 OS=Homo sapiens OX=9606 GN=SIGLEC5 PE=1 SV=1	SIGLEC5	0.1293	0.00936861	Down
O15427	Monocarboxylate transporter 4 OS=Homo sapiens OX=9606 GN=SLC16A3 PE=1 SV=1	SLC16A3	0.5408	0.00612796	Down
O15439	Multidrug resistance-associated protein 4 OS=Homo sapiens OX=9606 GN=ABCC4 PE=1 SV=3	ABCC4	0.5827	0.000356583	Down
O43169	Cytochrome b5 type B OS=Homo sapiens OX=9606 GN=CYB5B PE=1 SV=3	CYB5B	0.4886	0.00534722	Down
O43175	D-3-phosphoglycerate dehydrogenase OS=Homo sapiens OX=9606 GN=PHGDH PE=1 SV=4	PHGDH	5.9789	0.0279231	Up
O43181	NADH dehydrogenase [ubiquinone] iron-sulfur protein 4, mitochondrial OS=Homo sapiens OX=9606 GN=NDUFS4 PE=1 SV=1	NDUFS4	2.4199	0.0250498	Up
O43399	Tumor protein D54 OS=Homo sapiens OX=9606 GN=TPD52L2 PE=1 SV=2	TPD52L2	2.0823	0.00115395	Up
O43451	Maltase-glucoamylase, intestinal OS=Homo sapiens OX=9606 GN=MGAM PE=1 SV=5	MGAM	0.1552	0.00230419	Down
O43772	Mitochondrial carnitine/acylcarnitine carrier protein OS=Homo sapiens OX=9606 GN=SLC25A20 PE=1 SV=1	SLC25A20	0.5471	0.0476931	Down
O43809	Cleavage and polyadenylation specificity factor subunit 5 OS=Homo sapiens OX=9606 GN=NUDT21 PE=1 SV=1	NUDT21	1.7434	0.0237471	Up
O43813	Glutathione S-transferase LANCL1 OS=Homo sapiens OX=9606 GN=LANCL1 PE=1 SV=1	LANCL1	0.5428	0.00850185	Down
O43852	Calumenin OS=Homo sapiens OX=9606 GN=CALU PE=1 SV=2	CALU	0.5457	0.0132482	Down
O60220	Mitochondrial import inner membrane translocase subunit Tim8 A OS=Homo sapiens OX=9606 GN=TIMM8A PE=1 SV=1	TIMM8A	0.6182	0.0188428	Down
O60331	Phosphatidylinositol 4-phosphate 5-kinase type-1 gamma OS=Homo sapiens OX=9606 GN=PIP5K1C PE=1 SV=2	PIP5K1C	1.6722	0.0476618	Up
O60449	Lymphocyte antigen 75 OS=Homo sapiens OX=9606 GN=LY75 PE=1 SV=3	LY75	0.6229	0.0203435	Down
O60506	Heterogeneous nuclear ribonucleoprotein Q OS=Homo sapiens OX=9606 GN=SYNCRIP PE=1 SV=2	SYNCRIP	1.8967	0.00169141	Up
O60664	Perilipin-3 OS=Homo sapiens OX=9606 GN=PLIN3 PE=1 SV=3	PLIN3	2.2918	0.00787435	Up
O60832	H/ACA ribonucleoprotein complex subunit DKC1 OS=Homo sapiens OX=9606 GN=DKC1 PE=1 SV=3	DKC1	1.7033	0.0490375	Up
O60925	Prefoldin subunit 1 OS=Homo sapiens OX=9606 GN=PFDN1 PE=1 SV=2	PFDN1	1.877	0.00944539	Up
O75015	Low affinity immunoglobulin gamma Fc region receptor III-B OS=Homo sapiens OX=9606 GN=FCGR3B PE=1 SV=2	FCGR3B	0.1982	0.0045354	Down
O75131	Copine-3 OS=Homo sapiens OX=9606 GN=CPNE3 PE=1 SV=1	CPNE3	0.3559	0.0103942	Down
O75165	DnaJ homolog subfamily C member 13 OS=Homo sapiens OX=9606 GN=DNAJC13 PE=1 SV=5	DNAJC13	0.6578	0.00455899	Down
O75223	Gamma-glutamylcyclotransferase OS=Homo sapiens OX=9606 GN=GGCT PE=1 SV=1	GGCT	0.6585	0.00213261	Down
O75298	Reticulon-2 OS=Homo sapiens OX=9606 GN=RTN2 PE=1 SV=1	RTN2	2.1361	0.0111178	Up
O75340	Programmed cell death protein 6 OS=Homo sapiens OX=9606 GN=PDCD6 PE=1 SV=1	PDCD6	0.6317	0.0146588	Down
O75347	Tubulin-specific chaperone A OS=Homo sapiens OX=9606 GN=TBCA PE=1 SV=3	TBCA	2.476	0.00580624	Up
O75367	Core histone macro-H2A.1 OS=Homo sapiens OX=9606 GN=MACROH2A1 PE=1 SV=4	MACROH2A1	1.8246	0.00193514	Up
O75368	SH3 domain-binding glutamic acid-rich-like protein OS=Homo sapiens OX=9606 GN=SH3BGRL PE=1 SV=1	SH3BGRL	0.6306	0.0263958	Down
O75594	Peptidoglycan recognition protein 1 OS=Homo sapiens OX=9606 GN=PGLYRP1 PE=1 SV=1	PGLYRP1	0.1331	0.00223222	Down
O75629	Protein CREG1 OS=Homo sapiens OX=9606 GN=CREG1 PE=1 SV=1	CREG1	0.4178	0.0193353	Down
O75663	TIP41-like protein OS=Homo sapiens OX=9606 GN=TIPRL PE=1 SV=2	TIPRL	0.6014	0.00145793	Down
O75746	Calcium-binding mitochondrial carrier protein Aralar1 OS=Homo sapiens OX=9606 GN=SLC25A12 PE=1 SV=2	SLC25A12	0.6228	0.0338934	Down
O75923	Dysferlin OS=Homo sapiens OX=9606 GN=DYSF PE=1 SV=1	DYSF	0.3779	0.00838201	Down
O75954	Tetraspanin-9 OS=Homo sapiens OX=9606 GN=TSPAN9 PE=1 SV=1	TSPAN9	0.6219	0.0343831	Down
O94855	Protein transport protein Sec24D OS=Homo sapiens OX=9606 GN=SEC24D PE=1 SV=2	SEC24D	3.2824	0.0332751	Up
O94886	CSC1-like protein 1 OS=Homo sapiens OX=9606 GN=TMEM63A PE=1 SV=3	TMEM63A	0.5278	0.00824386	Down
O94919	Endonuclease domain-containing 1 protein OS=Homo sapiens OX=9606 GN=ENDOD1 PE=1 SV=2	ENDOD1	0.6004	0.00327423	Down
O95139	NADH dehydrogenase [ubiquinone] 1 beta subcomplex subunit 6 OS=Homo sapiens OX=9606 GN=NDUFB6 PE=1 SV=3	NDUFB6	0.565	0.0227838	Down
O95168	NADH dehydrogenase [ubiquinone] 1 beta subcomplex subunit 4 OS=Homo sapiens OX=9606 GN=NDUFB4 PE=1 SV=3	NDUFB4	1.7279	0.0457409	Up
O95169	NADH dehydrogenase [ubiquinone] 1 beta subcomplex subunit 8, mitochondrial OS=Homo sapiens OX=9606 GN=NDUFB8 PE=1 SV=1	NDUFB8	0.5038	0.0449502	Down
O95197	Reticulon-3 OS=Homo sapiens OX=9606 GN=RTN3 PE=1 SV=2	RTN3	0.5554	0.012459	Down
O95292	Vesicle-associated membrane protein-associated protein B/C OS=Homo sapiens OX=9606 GN=VAPB PE=1 SV=3	VAPB	2.1059	0.027559	Up
O95299	NADH dehydrogenase [ubiquinone] 1 alpha subcomplex subunit 10, mitochondrial OS=Homo sapiens OX=9606 GN=NDUFA10 PE=1 SV=1	NDUFA10	1.9737	0.0152978	Up
O95319	CUGBP Elav-like family member 2 OS=Homo sapiens OX=9606 GN=CELF2 PE=1 SV=1	CELF2	2.2829	0.0117122	Up
O95479	GDH/6PGL endoplasmic bifunctional protein OS=Homo sapiens OX=9606 GN=H6PD PE=1 SV=2	H6PD	0.519	0.039689	Down
O95497	Pantetheinase OS=Homo sapiens OX=9606 GN=VNN1 PE=1 SV=2	VNN1	0.2702	0.0190827	Down
O95498	Vascular non-inflammatory molecule 2 OS=Homo sapiens OX=9606 GN=VNN2 PE=1 SV=3	VNN2	0.2675	0.00263032	Down
O95630	STAM-binding protein OS=Homo sapiens OX=9606 GN=STAMBP PE=1 SV=1	STAMBP	0.5436	0.0200509	Down
O95674	Phosphatidate cytidylyltransferase 2 OS=Homo sapiens OX=9606 GN=CDS2 PE=1 SV=1	CDS2	0.6609	0.0232324	Down
O95685	Protein phosphatase 1 regulatory subunit 3D OS=Homo sapiens OX=9606 GN=PPP1R3D PE=1 SV=1	PPP1R3D	1.9675	0.00599616	Up
O95716	Ras-related protein Rab-3D OS=Homo sapiens OX=9606 GN=RAB3D PE=1 SV=1	RAB3D	0.4445	0.00357247	Down
O95772	STARD3 N-terminal-like protein OS=Homo sapiens OX=9606 GN=STARD3NL PE=1 SV=1	STARD3NL	0.6346	0.00475896	Down
O95807	Transmembrane protein 50A OS=Homo sapiens OX=9606 GN=TMEM50A PE=1 SV=1	TMEM50A	0.5272	0.0291803	Down
O95810	Caveolae-associated protein 2 OS=Homo sapiens OX=9606 GN=CAVIN2 PE=1 SV=3	CAVIN2	2.1854	0.00222351	Up
O95825	Quinone oxidoreductase-like protein 1 OS=Homo sapiens OX=9606 GN=CRYZL1 PE=1 SV=2	CRYZL1	3.018	0.040091	Up
O95858	Tetraspanin-15 OS=Homo sapiens OX=9606 GN=TSPAN15 PE=1 SV=1	TSPAN15	0.3844	0.00336053	Down
O96008	Mitochondrial import receptor subunit TOM40 homolog OS=Homo sapiens OX=9606 GN=TOMM40 PE=1 SV=1	TOMM40	0.4646	0.0111478	Down
O96019	Actin-like protein 6A OS=Homo sapiens OX=9606 GN=ACTL6A PE=1 SV=1	ACTL6A	0.5452	0.039417	Down
P00390	Glutathione reductase, mitochondrial OS=Homo sapiens OX=9606 GN=GSR PE=1 SV=2	GSR	0.5028	0.00480742	Down
P00395	Cytochrome c oxidase subunit 1 OS=Homo sapiens OX=9606 GN=MT-CO1 PE=1 SV=1	MT-CO1	0.5481	0.0350022	Down
P00414	Cytochrome c oxidase subunit 3 OS=Homo sapiens OX=9606 GN=MT-CO3 PE=1 SV=2	MT-CO3	0.3912	0.0321835	Down
P00441	Superoxide dismutase [Cu-Zn] OS=Homo sapiens OX=9606 GN=SOD1 PE=1 SV=2	SOD1	0.5783	0.0265719	Down
P00450	Ceruloplasmin OS=Homo sapiens OX=9606 GN=CP PE=1 SV=1	CP	0.3295	0.0353418	Down
P00505	Aspartate aminotransferase, mitochondrial OS=Homo sapiens OX=9606 GN=GOT2 PE=1 SV=3	GOT2	0.4489	0.00697482	Down
P00558	Phosphoglycerate kinase 1 OS=Homo sapiens OX=9606 GN=PGK1 PE=1 SV=3	PGK1	2.1001	0.00656057	Up
P00736	Complement C1r subcomponent OS=Homo sapiens OX=9606 GN=C1R PE=1 SV=2	C1R	0.1312	2.96866e-05	Down
P00738	Haptoglobin OS=Homo sapiens OX=9606 GN=HP PE=1 SV=1	HP	0.2443	0.00588039	Down
P00747	Plasminogen OS=Homo sapiens OX=9606 GN=PLG PE=1 SV=2	PLG	0.4378	0.0349831	Down
P00813	Adenosine deaminase OS=Homo sapiens OX=9606 GN=ADA PE=1 SV=3	ADA	0.532	0.0301938	Down
P00915	Carbonic anhydrase 1 OS=Homo sapiens OX=9606 GN=CA1 PE=1 SV=2	CA1	0.2356	0.00886951	Down
P01008	Antithrombin-III OS=Homo sapiens OX=9606 GN=SERPINC1 PE=1 SV=1	SERPINC1	0.4646	0.0309139	Down
P01009	Alpha-1-antitrypsin OS=Homo sapiens OX=9606 GN=SERPINA1 PE=1 SV=3	SERPINA1	0.4422	0.00373612	Down
P01011	Alpha-1-antichymotrypsin OS=Homo sapiens OX=9606 GN=SERPINA3 PE=1 SV=2	SERPINA3	0.4679	0.0231118	Down
P01024	Complement C3 OS=Homo sapiens OX=9606 GN=C3 PE=1 SV=2	C3	0.5127	0.0230112	Down
P01040	Cystatin-A OS=Homo sapiens OX=9606 GN=CSTA PE=1 SV=1	CSTA	0.424	0.0416893	Down
P01111	GTPase NRas OS=Homo sapiens OX=9606 GN=NRAS PE=1 SV=1	NRAS	0.5835	0.00527204	Down
P01116	GTPase KRas OS=Homo sapiens OX=9606 GN=KRAS PE=1 SV=1	KRAS	0.4757	0.00849584	Down
P01127	Platelet-derived growth factor subunit B OS=Homo sapiens OX=9606 GN=PDGFB PE=1 SV=1	PDGFB	0.5453	0.0169621	Down
P01133	Pro-epidermal growth factor OS=Homo sapiens OX=9606 GN=EGF PE=1 SV=2	EGF	0.6576	0.0046806	Down
P01137	Transforming growth factor beta-1 proprotein OS=Homo sapiens OX=9606 GN=TGFB1 PE=1 SV=2	TGFB1	0.5175	0.0135297	Down
P01860	Immunoglobulin heavy constant gamma 3 OS=Homo sapiens OX=9606 GN=IGHG3 PE=1 SV=2	IGHG3	0.4185	0.0147926	Down
P01861	Immunoglobulin heavy constant gamma 4 OS=Homo sapiens OX=9606 GN=IGHG4 PE=1 SV=1	IGHG4	0.364	0.0221012	Down
P01871	Immunoglobulin heavy constant mu OS=Homo sapiens OX=9606 GN=IGHM PE=1 SV=4	IGHM	0.1422	0.00107462	Down
P01876	Immunoglobulin heavy constant alpha 1 OS=Homo sapiens OX=9606 GN=IGHA1 PE=1 SV=2	IGHA1	0.332	0.0112693	Down
P02042	Hemoglobin subunit delta OS=Homo sapiens OX=9606 GN=HBD PE=1 SV=2	HBD	0.1356	0.000137426	Down
P02545	Prelamin-A/C OS=Homo sapiens OX=9606 GN=LMNA PE=1 SV=1	LMNA	1.6433	0.0204024	Up
P02671	Fibrinogen alpha chain OS=Homo sapiens OX=9606 GN=FGA PE=1 SV=2	FGA	0.5353	0.0101471	Down
P02675	Fibrinogen beta chain OS=Homo sapiens OX=9606 GN=FGB PE=1 SV=2	FGB	0.5614	0.0314603	Down
P02679	Fibrinogen gamma chain OS=Homo sapiens OX=9606 GN=FGG PE=1 SV=3	FGG	0.5075	0.0211943	Down
P02730	Band 3 anion transport protein OS=Homo sapiens OX=9606 GN=SLC4A1 PE=1 SV=3	SLC4A1	0.3543	0.0033447	Down
P02751	Fibronectin OS=Homo sapiens OX=9606 GN=FN1 PE=1 SV=5	FN1	0.5119	0.029608	Down
P02760	Protein AMBP OS=Homo sapiens OX=9606 GN=AMBP PE=1 SV=1	AMBP	2.9953	0.018196	Up
P02765	Alpha-2-HS-glycoprotein OS=Homo sapiens OX=9606 GN=AHSG PE=1 SV=2	AHSG	0.4238	0.00211501	Down
P02787	Serotransferrin OS=Homo sapiens OX=9606 GN=TF PE=1 SV=3	TF	0.5065	0.00768634	Down
P02788	Lactotransferrin OS=Homo sapiens OX=9606 GN=LTF PE=1 SV=6	LTF	0.4295	0.0123435	Down
P02790	Hemopexin OS=Homo sapiens OX=9606 GN=HPX PE=1 SV=2	HPX	0.4576	0.00462042	Down
P04003	C4b-binding protein alpha chain OS=Homo sapiens OX=9606 GN=C4BPA PE=1 SV=2	C4BPA	0.0481	0.015771	Down
P04004	Vitronectin OS=Homo sapiens OX=9606 GN=VTN PE=1 SV=1	VTN	0.3124	0.00574818	Down
P04040	Catalase OS=Homo sapiens OX=9606 GN=CAT PE=1 SV=3	CAT	0.5311	0.0496223	Down
P04080	Cystatin-B OS=Homo sapiens OX=9606 GN=CSTB PE=1 SV=2	CSTB	2.6131	0.00283769	Up
P04156	Major prion protein OS=Homo sapiens OX=9606 GN=PRNP PE=1 SV=1	PRNP	0.582	0.027405	Down
P04179	Superoxide dismutase [Mn], mitochondrial OS=Homo sapiens OX=9606 GN=SOD2 PE=1 SV=3	SOD2	0.526	0.00114396	Down
P04196	Histidine-rich glycoprotein OS=Homo sapiens OX=9606 GN=HRG PE=1 SV=1	HRG	0.3723	0.0336075	Down
P04275	von Willebrand factor OS=Homo sapiens OX=9606 GN=VWF PE=1 SV=4	VWF	0.4249	0.000977511	Down
P04439	HLA class I histocompatibility antigen, A alpha chain OS=Homo sapiens OX=9606 GN=HLA-A PE=1 SV=2	HLA-A	0.5731	0.0058885	Down
P04632	Calpain small subunit 1 OS=Homo sapiens OX=9606 GN=CAPNS1 PE=1 SV=1	CAPNS1	0.5584	0.00331526	Down
P04839	Cytochrome b-245 heavy chain OS=Homo sapiens OX=9606 GN=CYBB PE=1 SV=2	CYBB	0.3894	0.0209824	Down
P04899	Guanine nucleotide-binding protein G(i) subunit alpha-2 OS=Homo sapiens OX=9606 GN=GNAI2 PE=1 SV=3	GNAI2	0.6642	0.0235014	Down
P05089	Arginase-1 OS=Homo sapiens OX=9606 GN=ARG1 PE=1 SV=2	ARG1	0.3871	0.0060853	Down
P05091	Aldehyde dehydrogenase, mitochondrial OS=Homo sapiens OX=9606 GN=ALDH2 PE=1 SV=2	ALDH2	1.5571	0.00453423	Up
P05106	Integrin beta-3 OS=Homo sapiens OX=9606 GN=ITGB3 PE=1 SV=2	ITGB3	0.5545	0.00247419	Down
P05107	Integrin beta-2 OS=Homo sapiens OX=9606 GN=ITGB2 PE=1 SV=2	ITGB2	0.4163	0.0179724	Down
P05109	Protein S100-A8 OS=Homo sapiens OX=9606 GN=S100A8 PE=1 SV=1	S100A8	0.5345	0.0386419	Down
P05121	Plasminogen activator inhibitor 1 OS=Homo sapiens OX=9606 GN=SERPINE1 PE=1 SV=1	SERPINE1	0.5474	0.0313025	Down
P05155	Plasma protease C1 inhibitor OS=Homo sapiens OX=9606 GN=SERPING1 PE=1 SV=2	SERPING1	0.053	0.000600266	Down
P05161	Ubiquitin-like protein ISG15 OS=Homo sapiens OX=9606 GN=ISG15 PE=1 SV=5	ISG15	2.6308	0.00477194	Up
P05164	Myeloperoxidase OS=Homo sapiens OX=9606 GN=MPO PE=1 SV=1	MPO	0.2952	0.00241326	Down
P05198	Eukaryotic translation initiation factor 2 subunit 1 OS=Homo sapiens OX=9606 GN=EIF2S1 PE=1 SV=3	EIF2S1	1.6842	0.00449463	Up
P05388	60S acidic ribosomal protein P0 OS=Homo sapiens OX=9606 GN=RPLP0 PE=1 SV=1	RPLP0	4.1428	0.000465778	Up
P05556	Integrin beta-1 OS=Homo sapiens OX=9606 GN=ITGB1 PE=1 SV=2	ITGB1	0.5126	0.00565022	Down
P06280	Alpha-galactosidase A OS=Homo sapiens OX=9606 GN=GLA PE=1 SV=1	GLA	0.3822	0.00114606	Down
P06748	Nucleophosmin OS=Homo sapiens OX=9606 GN=NPM1 PE=1 SV=2	NPM1	1.9798	0.0024101	Up
P06756	Integrin alpha-V OS=Homo sapiens OX=9606 GN=ITGAV PE=1 SV=2	ITGAV	0.4322	0.00626426	Down
P06865	Beta-hexosaminidase subunit alpha OS=Homo sapiens OX=9606 GN=HEXA PE=1 SV=2	HEXA	0.5356	0.0229904	Down
P07093	Glia-derived nexin OS=Homo sapiens OX=9606 GN=SERPINE2 PE=1 SV=1	SERPINE2	0.5183	0.0020541	Down
P07099	Epoxide hydrolase 1 OS=Homo sapiens OX=9606 GN=EPHX1 PE=1 SV=1	EPHX1	0.4751	0.0110316	Down
P07108	Acyl-CoA-binding protein OS=Homo sapiens OX=9606 GN=DBI PE=1 SV=2	DBI	0.6514	0.0130748	Down
P07225	Vitamin K-dependent protein S OS=Homo sapiens OX=9606 GN=PROS1 PE=1 SV=1	PROS1	0.5244	0.00922643	Down
P07686	Beta-hexosaminidase subunit beta OS=Homo sapiens OX=9606 GN=HEXB PE=1 SV=3	HEXB	0.6296	0.0478685	Down
P07741	Adenine phosphoribosyltransferase OS=Homo sapiens OX=9606 GN=APRT PE=1 SV=2	APRT	2.9125	0.0187645	Up
P07766	T-cell surface glycoprotein CD3 epsilon chain OS=Homo sapiens OX=9606 GN=CD3E PE=1 SV=2	CD3E	0.5647	0.0154899	Down
P07910	Heterogeneous nuclear ribonucleoproteins C1/C2 OS=Homo sapiens OX=9606 GN=HNRNPC PE=1 SV=4	HNRNPC	1.6468	0.00824229	Up
P07954	Fumarate hydratase, mitochondrial OS=Homo sapiens OX=9606 GN=FH PE=1 SV=3	FH	1.5157	0.021854	Up
P07996	Thrombospondin-1 OS=Homo sapiens OX=9606 GN=THBS1 PE=1 SV=2	THBS1	0.5003	0.00760791	Down
P08133	Annexin A6 OS=Homo sapiens OX=9606 GN=ANXA6 PE=1 SV=3	ANXA6	0.6277	0.0189484	Down
P08174	Complement decay-accelerating factor OS=Homo sapiens OX=9606 GN=CD55 PE=1 SV=4	CD55	0.4471	0.017893	Down
P08236	Beta-glucuronidase OS=Homo sapiens OX=9606 GN=GUSB PE=1 SV=2	GUSB	0.4594	0.00719288	Down
P08246	Neutrophil elastase OS=Homo sapiens OX=9606 GN=ELANE PE=1 SV=1	ELANE	0.2777	0.00186293	Down
P08311	Cathepsin G OS=Homo sapiens OX=9606 GN=CTSG PE=1 SV=2	CTSG	0.1564	0.00474649	Down
P08571	Monocyte differentiation antigen CD14 OS=Homo sapiens OX=9606 GN=CD14 PE=1 SV=2	CD14	2.4429	0.00840166	Up
P08575	Receptor-type tyrosine-protein phosphatase C OS=Homo sapiens OX=9606 GN=PTPRC PE=1 SV=3	PTPRC	0.5773	0.0404581	Down
P08603	Complement factor H OS=Homo sapiens OX=9606 GN=CFH PE=1 SV=4	CFH	0.3905	0.0224534	Down
P08648	Integrin alpha-5 OS=Homo sapiens OX=9606 GN=ITGA5 PE=1 SV=2	ITGA5	0.5437	0.0147087	Down
P08670	Vimentin OS=Homo sapiens OX=9606 GN=VIM PE=1 SV=4	VIM	2.3921	0.0488879	Up
P08754	Guanine nucleotide-binding protein G(i) subunit alpha OS=Homo sapiens OX=9606 GN=GNAI3 PE=1 SV=3	GNAI3	0.6371	0.000602444	Down
P08865	40S ribosomal protein SA OS=Homo sapiens OX=9606 GN=RPSA PE=1 SV=4	RPSA	1.5039	0.0238302	Up
P08962	CD63 antigen OS=Homo sapiens OX=9606 GN=CD63 PE=1 SV=2	CD63	0.4803	0.0419606	Down
P09327	Villin-1 OS=Homo sapiens OX=9606 GN=VIL1 PE=1 SV=4	VIL1	0.5411	0.00369646	Down
P09382	Galectin-1 OS=Homo sapiens OX=9606 GN=LGALS1 PE=1 SV=2	LGALS1	1.6057	0.00723648	Up
P09467	Fructose-1,6-bisphosphatase 1 OS=Homo sapiens OX=9606 GN=FBP1 PE=1 SV=5	FBP1	0.501	0.00128092	Down
P09486	SPARC OS=Homo sapiens OX=9606 GN=SPARC PE=1 SV=1	SPARC	0.6509	0.0275719	Down
P09497	Clathrin light chain B OS=Homo sapiens OX=9606 GN=CLTB PE=1 SV=1	CLTB	0.6473	0.0163802	Down
P09525	Annexin A4 OS=Homo sapiens OX=9606 GN=ANXA4 PE=1 SV=4	ANXA4	0.4018	0.00961194	Down
P09769	Tyrosine-protein kinase Fgr OS=Homo sapiens OX=9606 GN=FGR PE=1 SV=2	FGR	0.6118	0.00545748	Down
P09917	Polyunsaturated fatty acid 5-lipoxygenase OS=Homo sapiens OX=9606 GN=ALOX5 PE=1 SV=2	ALOX5	0.5057	0.00555933	Down
P0C0L5	Complement C4-B OS=Homo sapiens OX=9606 GN=C4B PE=1 SV=2	C4B	0.4551	0.0414368	Down
Q71UI9	Histone H2A.V OS=Homo sapiens OX=9606 GN=H2AZ2 PE=1 SV=3	H2AZ2	5.2312	0.0324671	Up
P0C7M8	C-type lectin domain family 2 member L OS=Homo sapiens OX=9606 GN=CLEC2L PE=3 SV=1	CLEC2L	0.445	0.00930638	Down
P0DMV9	Heat shock 70 kDa protein 1B OS=Homo sapiens OX=9606 GN=HSPA1B PE=1 SV=1	HSPA1B	0.5017	0.0269376	Down
P0DOX2	Immunoglobulin alpha-2 heavy chain OS=Homo sapiens OX=9606 PE=1 SV=2	--	0.2209	0.00359543	Down
P0DOX7	Immunoglobulin kappa light chain OS=Homo sapiens OX=9606 PE=1 SV=1	--	0.3965	0.0196879	Down
P0DOY3	Immunoglobulin lambda constant 3 OS=Homo sapiens OX=9606 GN=IGLC3 PE=1 SV=1	IGLC3	0.4209	0.0199625	Down
P0DP25	Calmodulin-3 OS=Homo sapiens OX=9606 GN=CALM3 PE=1 SV=1	CALM3	0.5552	0.00206945	Down
P10153	Non-secretory ribonuclease OS=Homo sapiens OX=9606 GN=RNASE2 PE=1 SV=2	RNASE2	0.1584	0.00577427	Down
P10155	60 kDa SS-A/Ro ribonucleoprotein OS=Homo sapiens OX=9606 GN=RO60 PE=1 SV=2	RO60	0.4676	0.0122589	Down
P10301	Ras-related protein R-Ras OS=Homo sapiens OX=9606 GN=RRAS PE=1 SV=1	RRAS	0.5613	0.0225579	Down
P10321	HLA class I histocompatibility antigen, C alpha chain OS=Homo sapiens OX=9606 GN=HLA-C PE=1 SV=3	HLA-C	0.5849	0.042199	Down
P10809	60 kDa heat shock protein, mitochondrial OS=Homo sapiens OX=9606 GN=HSPD1 PE=1 SV=2	HSPD1	1.519	0.00266278	Up
P10909	Clusterin OS=Homo sapiens OX=9606 GN=CLU PE=1 SV=1	CLU	0.335	0.001401	Down
P11047	Laminin subunit gamma-1 OS=Homo sapiens OX=9606 GN=LAMC1 PE=1 SV=3	LAMC1	0.3881	0.0426068	Down
P11049	Leukocyte antigen CD37 OS=Homo sapiens OX=9606 GN=CD37 PE=1 SV=2	CD37	0.4141	0.0212185	Down
P11117	Lysosomal acid phosphatase OS=Homo sapiens OX=9606 GN=ACP2 PE=1 SV=3	ACP2	0.5339	0.0190867	Down
P11166	Solute carrier family 2, facilitated glucose transporter member 1 OS=Homo sapiens OX=9606 GN=SLC2A1 PE=1 SV=2	SLC2A1	0.3224	0.00190403	Down
P11216	Glycogen phosphorylase, brain form OS=Homo sapiens OX=9606 GN=PYGB PE=1 SV=5	PYGB	1.6009	0.014923	Up
P11233	Ras-related protein Ral-A OS=Homo sapiens OX=9606 GN=RALA PE=1 SV=1	RALA	0.5378	0.014914	Down
P11234	Ras-related protein Ral-B OS=Homo sapiens OX=9606 GN=RALB PE=1 SV=1	RALB	0.47	0.0179064	Down
P11279	Lysosome-associated membrane glycoprotein 1 OS=Homo sapiens OX=9606 GN=LAMP1 PE=1 SV=3	LAMP1	0.4615	0.00878528	Down
P11586	C-1-tetrahydrofolate synthase, cytoplasmic OS=Homo sapiens OX=9606 GN=MTHFD1 PE=1 SV=3	MTHFD1	2.0742	0.000436032	Up
P11678	Eosinophil peroxidase OS=Homo sapiens OX=9606 GN=EPX PE=1 SV=2	EPX	0.0765	0.00768937	Down
P11940	Polyadenylate-binding protein 1 OS=Homo sapiens OX=9606 GN=PABPC1 PE=1 SV=2	PABPC1	2.0828	0.00817709	Up
P12544	Granzyme A OS=Homo sapiens OX=9606 GN=GZMA PE=1 SV=2	GZMA	0.4375	0.0247829	Down
P12724	Eosinophil cationic protein OS=Homo sapiens OX=9606 GN=RNASE3 PE=1 SV=2	RNASE3	0.1364	0.0052933	Down
P13010	X-ray repair cross-complementing protein 5 OS=Homo sapiens OX=9606 GN=XRCC5 PE=1 SV=3	XRCC5	1.8453	0.000188733	Up
P13224	Platelet glycoprotein Ib beta chain OS=Homo sapiens OX=9606 GN=GP1BB PE=1 SV=1	GP1BB	0.4797	0.0219836	Down
P13284	Gamma-interferon-inducible lysosomal thiol reductase OS=Homo sapiens OX=9606 GN=IFI30 PE=1 SV=3	IFI30	1.7399	0.0158425	Up
P13473	Lysosome-associated membrane glycoprotein 2 OS=Homo sapiens OX=9606 GN=LAMP2 PE=1 SV=2	LAMP2	0.3649	0.000866762	Down
P13498	Cytochrome b-245 light chain OS=Homo sapiens OX=9606 GN=CYBA PE=1 SV=3	CYBA	0.3223	0.0118244	Down
P13639	Elongation factor 2 OS=Homo sapiens OX=9606 GN=EEF2 PE=1 SV=4	EEF2	2.0766	0.00714112	Up
P13727	Bone marrow proteoglycan OS=Homo sapiens OX=9606 GN=PRG2 PE=1 SV=2	PRG2	0.1425	0.00156563	Down
P13796	Plastin-2 OS=Homo sapiens OX=9606 GN=LCP1 PE=1 SV=6	LCP1	0.5273	0.0166178	Down
P13798	Acylamino-acid-releasing enzyme OS=Homo sapiens OX=9606 GN=APEH PE=1 SV=4	APEH	0.456	0.0030368	Down
P13807	Glycogen [starch] synthase, muscle OS=Homo sapiens OX=9606 GN=GYS1 PE=1 SV=2	GYS1	0.5664	0.00414628	Down
P13987	CD59 glycoprotein OS=Homo sapiens OX=9606 GN=CD59 PE=1 SV=1	CD59	0.3006	0.00349086	Down
P14209	CD99 antigen OS=Homo sapiens OX=9606 GN=CD99 PE=1 SV=1	CD99	0.4891	0.00207609	Down
P14543	Nidogen-1 OS=Homo sapiens OX=9606 GN=NID1 PE=1 SV=3	NID1	0.6303	0.0453102	Down
P14550	Aldo-keto reductase family 1 member A1 OS=Homo sapiens OX=9606 GN=AKR1A1 PE=1 SV=3	AKR1A1	2.1425	0.0379678	Up
P14598	Neutrophil cytosol factor 1 OS=Homo sapiens OX=9606 GN=NCF1 PE=1 SV=4	NCF1	0.5987	0.00722705	Down
P14618	Pyruvate kinase PKM OS=Homo sapiens OX=9606 GN=PKM PE=1 SV=4	PKM	1.782	0.0102429	Up
P14770	Platelet glycoprotein IX OS=Homo sapiens OX=9606 GN=GP9 PE=1 SV=3	GP9	0.5401	0.00630948	Down
P14780	Matrix metalloproteinase-9 OS=Homo sapiens OX=9606 GN=MMP9 PE=1 SV=3	MMP9	0.2498	0.00485566	Down
P15289	Arylsulfatase A OS=Homo sapiens OX=9606 GN=ARSA PE=1 SV=3	ARSA	0.5286	0.0132894	Down
P15374	Ubiquitin carboxyl-terminal hydrolase isozyme L3 OS=Homo sapiens OX=9606 GN=UCHL3 PE=1 SV=1	UCHL3	1.8267	0.0455433	Up
P15529	Membrane cofactor protein OS=Homo sapiens OX=9606 GN=CD46 PE=1 SV=3	CD46	0.4899	0.0183381	Down
P15531	Nucleoside diphosphate kinase A OS=Homo sapiens OX=9606 GN=NME1 PE=1 SV=1	NME1	1.9525	0.00370598	Up
P15586	N-acetylglucosamine-6-sulfatase OS=Homo sapiens OX=9606 GN=GNS PE=1 SV=3	GNS	0.5292	0.0187691	Down
P15880	40S ribosomal protein S2 OS=Homo sapiens OX=9606 GN=RPS2 PE=1 SV=2	RPS2	5.633	0.00437377	Up
P16083	Ribosyldihydronicotinamide dehydrogenase [quinone] OS=Homo sapiens OX=9606 GN=NQO2 PE=1 SV=5	NQO2	0.3941	0.00261417	Down
P16109	P-selectin OS=Homo sapiens OX=9606 GN=SELP PE=1 SV=3	SELP	0.4775	0.0040607	Down
P16152	Carbonyl reductase [NADPH] 1 OS=Homo sapiens OX=9606 GN=CBR1 PE=1 SV=3	CBR1	1.7601	0.0456554	Up
P16219	Short-chain specific acyl-CoA dehydrogenase, mitochondrial OS=Homo sapiens OX=9606 GN=ACADS PE=1 SV=1	ACADS	0.4354	0.0130768	Down
P16284	Platelet endothelial cell adhesion molecule OS=Homo sapiens OX=9606 GN=PECAM1 PE=1 SV=2	PECAM1	0.6237	0.00216504	Down
P16452	Protein 4.2 OS=Homo sapiens OX=9606 GN=EPB42 PE=1 SV=3	EPB42	0.3369	0.0042033	Down
P16455	Methylated-DNA--protein-cysteine methyltransferase OS=Homo sapiens OX=9606 GN=MGMT PE=1 SV=1	MGMT	1.8564	0.048174	Up
P17213	Bactericidal permeability-increasing protein OS=Homo sapiens OX=9606 GN=BPI PE=1 SV=4	BPI	0.2792	0.019049	Down
P17812	CTP synthase 1 OS=Homo sapiens OX=9606 GN=CTPS1 PE=1 SV=2	CTPS1	2.125	0.00419708	Up
P17927	Complement receptor type 1 OS=Homo sapiens OX=9606 GN=CR1 PE=1 SV=3	CR1	0.4448	0.0364624	Down
P17987	T-complex protein 1 subunit alpha OS=Homo sapiens OX=9606 GN=TCP1 PE=1 SV=1	TCP1	2.1333	0.0138399	Up
P19086	Guanine nucleotide-binding protein G(z) subunit alpha OS=Homo sapiens OX=9606 GN=GNAZ PE=1 SV=3	GNAZ	0.6435	0.00265391	Down
P19256	Lymphocyte function-associated antigen 3 OS=Homo sapiens OX=9606 GN=CD58 PE=1 SV=1	CD58	0.4119	0.0178963	Down
P19623	Spermidine synthase OS=Homo sapiens OX=9606 GN=SRM PE=1 SV=1	SRM	1.77	0.000374136	Up
P19634	Sodium/hydrogen exchanger 1 OS=Homo sapiens OX=9606 GN=SLC9A1 PE=1 SV=2	SLC9A1	0.5292	0.00855797	Down
P19652	Alpha-1-acid glycoprotein 2 OS=Homo sapiens OX=9606 GN=ORM2 PE=1 SV=2	ORM2	0.1872	0.0011468	Down
P19971	Thymidine phosphorylase OS=Homo sapiens OX=9606 GN=TYMP PE=1 SV=2	TYMP	1.6845	0.0289732	Up
P20061	Transcobalamin-1 OS=Homo sapiens OX=9606 GN=TCN1 PE=1 SV=2	TCN1	0.2048	0.00355338	Down
P20073	Annexin A7 OS=Homo sapiens OX=9606 GN=ANXA7 PE=1 SV=3	ANXA7	0.5146	0.00450638	Down
P20160	Azurocidin OS=Homo sapiens OX=9606 GN=AZU1 PE=1 SV=3	AZU1	0.2261	0.00170013	Down
P20292	Arachidonate 5-lipoxygenase-activating protein OS=Homo sapiens OX=9606 GN=ALOX5AP PE=1 SV=2	ALOX5AP	0.3695	0.0253965	Down
P20339	Ras-related protein Rab-5A OS=Homo sapiens OX=9606 GN=RAB5A PE=1 SV=2	RAB5A	0.4629	0.00425588	Down
P20340	Ras-related protein Rab-6A OS=Homo sapiens OX=9606 GN=RAB6A PE=1 SV=3	RAB6A	0.5683	0.00327578	Down
P20472	Parvalbumin alpha OS=Homo sapiens OX=9606 GN=PVALB PE=1 SV=2	PVALB	0.4265	0.0161427	Down
P20645	Cation-dependent mannose-6-phosphate receptor OS=Homo sapiens OX=9606 GN=M6PR PE=1 SV=1	M6PR	0.5005	0.0227737	Down
P20933	N(4)-(beta-N-acetylglucosaminyl)-L-asparaginase OS=Homo sapiens OX=9606 GN=AGA PE=1 SV=2	AGA	0.3716	0.00630352	Down
P20963	T-cell surface glycoprotein CD3 zeta chain OS=Homo sapiens OX=9606 GN=CD247 PE=1 SV=2	CD247	0.6053	0.0279214	Down
P21266	Glutathione S-transferase Mu 3 OS=Homo sapiens OX=9606 GN=GSTM3 PE=1 SV=3	GSTM3	0.6329	0.0489328	Down
P21291	Cysteine and glycine-rich protein 1 OS=Homo sapiens OX=9606 GN=CSRP1 PE=1 SV=3	CSRP1	0.5782	0.00408316	Down
P21796	Voltage-dependent anion-selective channel protein 1 OS=Homo sapiens OX=9606 GN=VDAC1 PE=1 SV=2	VDAC1	0.6536	0.0360536	Down
P22392	Nucleoside diphosphate kinase B OS=Homo sapiens OX=9606 GN=NME2 PE=1 SV=1	NME2	1.5036	0.0355672	Up
P22748	Carbonic anhydrase 4 OS=Homo sapiens OX=9606 GN=CA4 PE=1 SV=2	CA4	0.1403	0.00015435	Down
P22894	Neutrophil collagenase OS=Homo sapiens OX=9606 GN=MMP8 PE=1 SV=1	MMP8	0.2756	0.00368317	Down
P23219	Prostaglandin G/H synthase 1 OS=Homo sapiens OX=9606 GN=PTGS1 PE=1 SV=2	PTGS1	0.6121	0.00340163	Down
P23229	Integrin alpha-6 OS=Homo sapiens OX=9606 GN=ITGA6 PE=1 SV=5	ITGA6	0.6194	0.0014969	Down
P23284	Peptidyl-prolyl cis-trans isomerase B OS=Homo sapiens OX=9606 GN=PPIB PE=1 SV=2	PPIB	1.5811	0.00759792	Up
P23381	Tryptophan--tRNA ligase, cytoplasmic OS=Homo sapiens OX=9606 GN=WARS1 PE=1 SV=2	WARS1	1.9696	0.000784185	Up
P23396	40S ribosomal protein S3 OS=Homo sapiens OX=9606 GN=RPS3 PE=1 SV=2	RPS3	1.7971	0.00466051	Up
P23528	Cofilin-1 OS=Homo sapiens OX=9606 GN=CFL1 PE=1 SV=3	CFL1	2.7102	0.020674	Up
P24158	Myeloblastin OS=Homo sapiens OX=9606 GN=PRTN3 PE=1 SV=3	PRTN3	0.2793	0.00217668	Down
P25024	C-X-C chemokine receptor type 1 OS=Homo sapiens OX=9606 GN=CXCR1 PE=1 SV=2	CXCR1	0.2025	0.00570046	Down
P25090	N-formyl peptide receptor 2 OS=Homo sapiens OX=9606 GN=FPR2 PE=1 SV=2	FPR2	0.283	0.0183122	Down
P25398	40S ribosomal protein S12 OS=Homo sapiens OX=9606 GN=RPS12 PE=1 SV=3	RPS12	10.6687	0.00354732	Up
P25686	DnaJ homolog subfamily B member 2 OS=Homo sapiens OX=9606 GN=DNAJB2 PE=1 SV=3	DNAJB2	0.5649	0.0411122	Down
P25705	ATP synthase subunit alpha, mitochondrial OS=Homo sapiens OX=9606 GN=ATP5F1A PE=1 SV=1	ATP5F1A	1.724	0.00140277	Up
P25789	Proteasome subunit alpha type-4 OS=Homo sapiens OX=9606 GN=PSMA4 PE=1 SV=1	PSMA4	1.7471	0.047096	Up
P25815	Protein S100-P OS=Homo sapiens OX=9606 GN=S100P PE=1 SV=2	S100P	0.2039	0.00405249	Down
P25942	Tumor necrosis factor receptor superfamily member 5 OS=Homo sapiens OX=9606 GN=CD40 PE=1 SV=1	CD40	0.5974	0.00419809	Down
P26022	Pentraxin-related protein PTX3 OS=Homo sapiens OX=9606 GN=PTX3 PE=1 SV=3	PTX3	0.4005	0.011431	Down
P26583	High mobility group protein B2 OS=Homo sapiens OX=9606 GN=HMGB2 PE=1 SV=2	HMGB2	0.5169	0.0462354	Down
P26599	Polypyrimidine tract-binding protein 1 OS=Homo sapiens OX=9606 GN=PTBP1 PE=1 SV=1	PTBP1	1.7787	0.0226953	Up
P27105	Stomatin OS=Homo sapiens OX=9606 GN=STOM PE=1 SV=3	STOM	0.5046	0.00443094	Down
P27169	Serum paraoxonase/arylesterase 1 OS=Homo sapiens OX=9606 GN=PON1 PE=1 SV=3	PON1	0.0246	0.00232736	Down
P27695	DNA-(apurinic or apyrimidinic site) endonuclease OS=Homo sapiens OX=9606 GN=APEX1 PE=1 SV=2	APEX1	1.6611	0.0025195	Up
P27816	Microtubule-associated protein 4 OS=Homo sapiens OX=9606 GN=MAP4 PE=1 SV=3	MAP4	3.3492	0.00192601	Up
P27824	Calnexin OS=Homo sapiens OX=9606 GN=CANX PE=1 SV=2	CANX	0.6066	0.0223225	Down
P27918	Properdin OS=Homo sapiens OX=9606 GN=CFP PE=1 SV=2	CFP	0.3098	0.0342654	Down
P28070	Proteasome subunit beta type-4 OS=Homo sapiens OX=9606 GN=PSMB4 PE=1 SV=4	PSMB4	1.6735	0.00538085	Up
P28072	Proteasome subunit beta type-6 OS=Homo sapiens OX=9606 GN=PSMB6 PE=1 SV=4	PSMB6	0.5334	0.0460055	Down
P28074	Proteasome subunit beta type-5 OS=Homo sapiens OX=9606 GN=PSMB5 PE=1 SV=3	PSMB5	0.5705	0.0217378	Down
P28799	Progranulin OS=Homo sapiens OX=9606 GN=GRN PE=1 SV=2	GRN	0.3667	0.010168	Down
P28838	Cytosol aminopeptidase OS=Homo sapiens OX=9606 GN=LAP3 PE=1 SV=3	LAP3	1.5997	0.00399212	Up
P29353	SHC-transforming protein 1 OS=Homo sapiens OX=9606 GN=SHC1 PE=1 SV=4	SHC1	1.8596	0.0202759	Up
P29466	Caspase-1 OS=Homo sapiens OX=9606 GN=CASP1 PE=1 SV=1	CASP1	3.0518	0.00391945	Up
P29692	Elongation factor 1-delta OS=Homo sapiens OX=9606 GN=EEF1D PE=1 SV=5	EEF1D	2.0627	0.0240221	Up
P29965	CD40 ligand OS=Homo sapiens OX=9606 GN=CD40LG PE=1 SV=1	CD40LG	0.6517	0.0126959	Down
P30038	Delta-1-pyrroline-5-carboxylate dehydrogenase, mitochondrial OS=Homo sapiens OX=9606 GN=ALDH4A1 PE=1 SV=3	ALDH4A1	0.5023	0.0025757	Down
P30050	60S ribosomal protein L12 OS=Homo sapiens OX=9606 GN=RPL12 PE=1 SV=1	RPL12	1.9315	0.00254396	Up
P30405	Peptidyl-prolyl cis-trans isomerase F, mitochondrial OS=Homo sapiens OX=9606 GN=PPIF PE=1 SV=1	PPIF	0.4823	0.0334556	Down
P30740	Leukocyte elastase inhibitor OS=Homo sapiens OX=9606 GN=SERPINB1 PE=1 SV=1	SERPINB1	0.4372	0.00658333	Down
P31645	Sodium-dependent serotonin transporter OS=Homo sapiens OX=9606 GN=SLC6A4 PE=1 SV=1	SLC6A4	0.4761	0.000981128	Down
P31939	Bifunctional purine biosynthesis protein ATIC OS=Homo sapiens OX=9606 GN=ATIC PE=1 SV=3	ATIC	1.6605	0.00542164	Up
P31946	14-3-3 protein beta/alpha OS=Homo sapiens OX=9606 GN=YWHAB PE=1 SV=3	YWHAB	1.526	0.0404934	Up
P31948	Stress-induced-phosphoprotein 1 OS=Homo sapiens OX=9606 GN=STIP1 PE=1 SV=1	STIP1	2.2577	0.0102035	Up
P31997	Carcinoembryonic antigen-related cell adhesion molecule 8 OS=Homo sapiens OX=9606 GN=CEACAM8 PE=1 SV=2	CEACAM8	0.2084	0.00559848	Down
P32119	Peroxiredoxin-2 OS=Homo sapiens OX=9606 GN=PRDX2 PE=1 SV=5	PRDX2	0.4192	0.000474411	Down
P32189	Glycerol kinase OS=Homo sapiens OX=9606 GN=GK PE=1 SV=3	GK	0.5855	0.00306571	Down
P32321	Deoxycytidylate deaminase OS=Homo sapiens OX=9606 GN=DCTD PE=1 SV=2	DCTD	0.5764	0.0401689	Down
P32455	Guanylate-binding protein 1 OS=Homo sapiens OX=9606 GN=GBP1 PE=1 SV=2	GBP1	2.6233	0.0188635	Up
P33527	Multidrug resistance-associated protein 1 OS=Homo sapiens OX=9606 GN=ABCC1 PE=1 SV=3	ABCC1	0.5514	0.00270586	Down
P35232	Prohibitin OS=Homo sapiens OX=9606 GN=PHB PE=1 SV=1	PHB	1.5262	0.0291452	Up
P35237	Serpin B6 OS=Homo sapiens OX=9606 GN=SERPINB6 PE=1 SV=3	SERPINB6	0.6014	0.0117501	Down
P35244	Replication protein A 14 kDa subunit OS=Homo sapiens OX=9606 GN=RPA3 PE=1 SV=1	RPA3	1.6982	0.0106545	Up
P35613	Basigin OS=Homo sapiens OX=9606 GN=BSG PE=1 SV=2	BSG	0.4599	0.00409801	Down
P35637	RNA-binding protein FUS OS=Homo sapiens OX=9606 GN=FUS PE=1 SV=1	FUS	2.6402	0.00185033	Up
P35754	Glutaredoxin-1 OS=Homo sapiens OX=9606 GN=GLRX PE=1 SV=2	GLRX	0.5822	0.0455034	Down
P36222	Chitinase-3-like protein 1 OS=Homo sapiens OX=9606 GN=CHI3L1 PE=1 SV=2	CHI3L1	0.2898	0.000229193	Down
P36543	V-type proton ATPase subunit E 1 OS=Homo sapiens OX=9606 GN=ATP6V1E1 PE=1 SV=1	ATP6V1E1	3.5571	0.0258741	Up
P36871	Phosphoglucomutase-1 OS=Homo sapiens OX=9606 GN=PGM1 PE=1 SV=3	PGM1	0.6021	0.0212424	Down
P37235	Hippocalcin-like protein 1 OS=Homo sapiens OX=9606 GN=HPCAL1 PE=1 SV=3	HPCAL1	0.575	0.0117597	Down
P37802	Transgelin-2 OS=Homo sapiens OX=9606 GN=TAGLN2 PE=1 SV=3	TAGLN2	2.0404	0.00634687	Up
P37840	Alpha-synuclein OS=Homo sapiens OX=9606 GN=SNCA PE=1 SV=1	SNCA	3.6327	0.0170882	Up
P38117	Electron transfer flavoprotein subunit beta OS=Homo sapiens OX=9606 GN=ETFB PE=1 SV=3	ETFB	3.3444	0.0123953	Up
P38571	Lysosomal acid lipase/cholesteryl ester hydrolase OS=Homo sapiens OX=9606 GN=LIPA PE=1 SV=2	LIPA	0.6384	0.01415	Down
P38606	V-type proton ATPase catalytic subunit A OS=Homo sapiens OX=9606 GN=ATP6V1A PE=1 SV=2	ATP6V1A	1.5825	0.026898	Up
P39023	60S ribosomal protein L3 OS=Homo sapiens OX=9606 GN=RPL3 PE=1 SV=2	RPL3	1.7185	0.00659328	Up
P40199	Carcinoembryonic antigen-related cell adhesion molecule 6 OS=Homo sapiens OX=9606 GN=CEACAM6 PE=1 SV=3	CEACAM6	0.1014	0.00085206	Down
P40925	Malate dehydrogenase, cytoplasmic OS=Homo sapiens OX=9606 GN=MDH1 PE=1 SV=4	MDH1	2.7037	0.00248345	Up
P40939	Trifunctional enzyme subunit alpha, mitochondrial OS=Homo sapiens OX=9606 GN=HADHA PE=1 SV=2	HADHA	3.5448	0.00462135	Up
P41218	Myeloid cell nuclear differentiation antigen OS=Homo sapiens OX=9606 GN=MNDA PE=1 SV=1	MNDA	2.4935	0.00912394	Up
P42167	Lamina-associated polypeptide 2, isoforms beta/gamma OS=Homo sapiens OX=9606 GN=TMPO PE=1 SV=2	TMPO	1.6064	0.00422568	Up
P42338	Phosphatidylinositol 4,5-bisphosphate 3-kinase catalytic subunit beta isoform OS=Homo sapiens OX=9606 GN=PIK3CB PE=1 SV=1	PIK3CB	1.7574	0.0413573	Up
P42345	Serine/threonine-protein kinase mTOR OS=Homo sapiens OX=9606 GN=MTOR PE=1 SV=1	MTOR	0.5393	0.0390463	Down
P42696	RNA-binding protein 34 OS=Homo sapiens OX=9606 GN=RBM34 PE=1 SV=2	RBM34	0.5372	0.0368319	Down
P43353	Aldehyde dehydrogenase family 3 member B1 OS=Homo sapiens OX=9606 GN=ALDH3B1 PE=1 SV=1	ALDH3B1	1.9097	0.0119817	Up
P43405	Tyrosine-protein kinase SYK OS=Homo sapiens OX=9606 GN=SYK PE=1 SV=1	SYK	2.0904	0.00875859	Up
P45880	Voltage-dependent anion-selective channel protein 2 OS=Homo sapiens OX=9606 GN=VDAC2 PE=1 SV=2	VDAC2	0.5951	0.0373464	Down
P45954	Short/branched chain specific acyl-CoA dehydrogenase, mitochondrial OS=Homo sapiens OX=9606 GN=ACADSB PE=1 SV=1	ACADSB	0.6356	0.000412292	Down
P46781	40S ribosomal protein S9 OS=Homo sapiens OX=9606 GN=RPS9 PE=1 SV=3	RPS9	2.9235	0.0490466	Up
P46782	40S ribosomal protein S5 OS=Homo sapiens OX=9606 GN=RPS5 PE=1 SV=4	RPS5	3.7155	0.0379333	Up
P46926	Glucosamine-6-phosphate isomerase 1 OS=Homo sapiens OX=9606 GN=GNPDA1 PE=1 SV=1	GNPDA1	2.012	0.00198668	Up
P46976	Glycogenin-1 OS=Homo sapiens OX=9606 GN=GYG1 PE=1 SV=4	GYG1	0.5249	0.049758	Down
P46977	Dolichyl-diphosphooligosaccharide--protein glycosyltransferase subunit STT3A OS=Homo sapiens OX=9606 GN=STT3A PE=1 SV=2	STT3A	0.6286	0.0237487	Down
P47897	Glutamine--tRNA ligase OS=Homo sapiens OX=9606 GN=QARS1 PE=1 SV=1	QARS1	1.5099	0.00417542	Up
P47985	Cytochrome b-c1 complex subunit Rieske, mitochondrial OS=Homo sapiens OX=9606 GN=UQCRFS1 PE=1 SV=2	UQCRFS1	0.6448	0.0327916	Down
P48047	ATP synthase subunit O, mitochondrial OS=Homo sapiens OX=9606 GN=ATP5PO PE=1 SV=1	ATP5PO	2.4278	0.00171912	Up
P48509	CD151 antigen OS=Homo sapiens OX=9606 GN=CD151 PE=1 SV=3	CD151	0.3927	0.0129253	Down
P48595	Serpin B10 OS=Homo sapiens OX=9606 GN=SERPINB10 PE=1 SV=1	SERPINB10	0.5789	0.0401762	Down
P48637	Glutathione synthetase OS=Homo sapiens OX=9606 GN=GSS PE=1 SV=1	GSS	0.5484	0.0069309	Down
P48735	Isocitrate dehydrogenase [NADP], mitochondrial OS=Homo sapiens OX=9606 GN=IDH2 PE=1 SV=2	IDH2	1.5541	0.00922448	Up
P49247	Ribose-5-phosphate isomerase OS=Homo sapiens OX=9606 GN=RPIA PE=1 SV=3	RPIA	0.4965	0.000486703	Down
P49257	Protein ERGIC-53 OS=Homo sapiens OX=9606 GN=LMAN1 PE=1 SV=2	LMAN1	0.5775	0.00191723	Down
P49356	Protein farnesyltransferase subunit beta OS=Homo sapiens OX=9606 GN=FNTB PE=1 SV=1	FNTB	0.6533	0.0418484	Down
P49407	Beta-arrestin-1 OS=Homo sapiens OX=9606 GN=ARRB1 PE=1 SV=2	ARRB1	1.824	0.0206567	Up
P49411	Elongation factor Tu, mitochondrial OS=Homo sapiens OX=9606 GN=TUFM PE=1 SV=2	TUFM	1.7289	0.0123982	Up
P49720	Proteasome subunit beta type-3 OS=Homo sapiens OX=9606 GN=PSMB3 PE=1 SV=2	PSMB3	1.9332	0.0399465	Up
P49748	Very long-chain specific acyl-CoA dehydrogenase, mitochondrial OS=Homo sapiens OX=9606 GN=ACADVL PE=1 SV=1	ACADVL	0.5686	0.0104892	Down
P49756	RNA-binding protein 25 OS=Homo sapiens OX=9606 GN=RBM25 PE=1 SV=3	RBM25	1.6628	0.0239799	Up
P49770	Translation initiation factor eIF-2B subunit beta OS=Homo sapiens OX=9606 GN=EIF2B2 PE=1 SV=3	EIF2B2	2.5071	0.0442324	Up
P49773	Histidine triad nucleotide-binding protein 1 OS=Homo sapiens OX=9606 GN=HINT1 PE=1 SV=2	HINT1	1.709	0.00815421	Up
P49789	Bis(5'-adenosyl)-triphosphatase OS=Homo sapiens OX=9606 GN=FHIT PE=1 SV=3	FHIT	0.3437	0.000794146	Down
P49840	Glycogen synthase kinase-3 alpha OS=Homo sapiens OX=9606 GN=GSK3A PE=1 SV=2	GSK3A	1.6489	0.010271	Up
P49902	Cytosolic purine 5'-nucleotidase OS=Homo sapiens OX=9606 GN=NT5C2 PE=1 SV=1	NT5C2	2.562	0.0154273	Up
P49913	Cathelicidin antimicrobial peptide OS=Homo sapiens OX=9606 GN=CAMP PE=1 SV=1	CAMP	0.2098	0.00296947	Down
P50213	Isocitrate dehydrogenase [NAD] subunit alpha, mitochondrial OS=Homo sapiens OX=9606 GN=IDH3A PE=1 SV=1	IDH3A	1.6413	0.00600512	Up
P50238	Cysteine-rich protein 1 OS=Homo sapiens OX=9606 GN=CRIP1 PE=1 SV=3	CRIP1	2.3385	0.0206094	Up
P50454	Serpin H1 OS=Homo sapiens OX=9606 GN=SERPINH1 PE=1 SV=2	SERPINH1	2.4538	0.000687995	Up
P50914	60S ribosomal protein L14 OS=Homo sapiens OX=9606 GN=RPL14 PE=1 SV=4	RPL14	2.1784	0.00422097	Up
P50991	T-complex protein 1 subunit delta OS=Homo sapiens OX=9606 GN=CCT4 PE=1 SV=4	CCT4	1.569	0.00190272	Up
P50995	Annexin A11 OS=Homo sapiens OX=9606 GN=ANXA11 PE=1 SV=1	ANXA11	0.3925	0.0128155	Down
P51124	Granzyme M OS=Homo sapiens OX=9606 GN=GZMM PE=1 SV=2	GZMM	0.3767	0.0207843	Down
P51148	Ras-related protein Rab-5C OS=Homo sapiens OX=9606 GN=RAB5C PE=1 SV=2	RAB5C	0.4863	0.00884927	Down
P51149	Ras-related protein Rab-7a OS=Homo sapiens OX=9606 GN=RAB7A PE=1 SV=1	RAB7A	0.5283	0.00592864	Down
P51151	Ras-related protein Rab-9A OS=Homo sapiens OX=9606 GN=RAB9A PE=1 SV=1	RAB9A	0.6329	0.00897951	Down
P51153	Ras-related protein Rab-13 OS=Homo sapiens OX=9606 GN=RAB13 PE=1 SV=1	RAB13	0.522	0.00932784	Down
P51570	Galactokinase OS=Homo sapiens OX=9606 GN=GALK1 PE=1 SV=1	GALK1	2.3712	0.0409816	Up
P51575	P2X purinoceptor 1 OS=Homo sapiens OX=9606 GN=P2RX1 PE=1 SV=1	P2RX1	0.4731	0.00649198	Down
P51665	26S proteasome non-ATPase regulatory subunit 7 OS=Homo sapiens OX=9606 GN=PSMD7 PE=1 SV=2	PSMD7	1.9453	0.0125225	Up
P51688	N-sulphoglucosamine sulphohydrolase OS=Homo sapiens OX=9606 GN=SGSH PE=1 SV=1	SGSH	0.3837	0.0247438	Down
P51812	Ribosomal protein S6 kinase alpha-3 OS=Homo sapiens OX=9606 GN=RPS6KA3 PE=1 SV=1	RPS6KA3	1.606	0.0251041	Up
P51858	Hepatoma-derived growth factor OS=Homo sapiens OX=9606 GN=HDGF PE=1 SV=1	HDGF	0.6283	0.024009	Down
P52594	Arf-GAP domain and FG repeat-containing protein 1 OS=Homo sapiens OX=9606 GN=AGFG1 PE=1 SV=2	AGFG1	2.4581	0.00176466	Up
P52888	Thimet oligopeptidase OS=Homo sapiens OX=9606 GN=THOP1 PE=1 SV=2	THOP1	0.6425	0.0349442	Down
P53004	Biliverdin reductase A OS=Homo sapiens OX=9606 GN=BLVRA PE=1 SV=2	BLVRA	1.5467	0.0126839	Up
P53007	Tricarboxylate transport protein, mitochondrial OS=Homo sapiens OX=9606 GN=SLC25A1 PE=1 SV=2	SLC25A1	0.6186	0.0282886	Down
P53041	Serine/threonine-protein phosphatase 5 OS=Homo sapiens OX=9606 GN=PPP5C PE=1 SV=1	PPP5C	0.5281	0.0125132	Down
P53384	Cytosolic Fe-S cluster assembly factor NUBP1 OS=Homo sapiens OX=9606 GN=NUBP1 PE=1 SV=2	NUBP1	3.3744	0.0261733	Up
P53582	Methionine aminopeptidase 1 OS=Homo sapiens OX=9606 GN=METAP1 PE=1 SV=2	METAP1	1.8415	0.0109805	Up
P53801	Pituitary tumor-transforming gene 1 protein-interacting protein OS=Homo sapiens OX=9606 GN=PTTG1IP PE=1 SV=1	PTTG1IP	0.4992	0.018021	Down
P53999	Activated RNA polymerase II transcriptional coactivator p15 OS=Homo sapiens OX=9606 GN=SUB1 PE=1 SV=3	SUB1	2.7235	0.0201636	Up
P54108	Cysteine-rich secretory protein 3 OS=Homo sapiens OX=9606 GN=CRISP3 PE=1 SV=1	CRISP3	0.2048	0.0209901	Down
P54802	Alpha-N-acetylglucosaminidase OS=Homo sapiens OX=9606 GN=NAGLU PE=1 SV=2	NAGLU	0.4858	0.00739004	Down
P54819	Adenylate kinase 2, mitochondrial OS=Homo sapiens OX=9606 GN=AK2 PE=1 SV=2	AK2	2.4967	0.0322368	Up
P55084	Trifunctional enzyme subunit beta, mitochondrial OS=Homo sapiens OX=9606 GN=HADHB PE=1 SV=3	HADHB	1.5913	0.019137	Up
P55145	Mesencephalic astrocyte-derived neurotrophic factor OS=Homo sapiens OX=9606 GN=MANF PE=1 SV=3	MANF	2.1997	0.0379793	Up
P55209	Nucleosome assembly protein 1-like 1 OS=Homo sapiens OX=9606 GN=NAP1L1 PE=1 SV=1	NAP1L1	4.6625	0.00163012	Up
P55769	NHP2-like protein 1 OS=Homo sapiens OX=9606 GN=SNU13 PE=1 SV=3	SNU13	2.2513	0.0124196	Up
P55809	Succinyl-CoA:3-ketoacid coenzyme A transferase 1, mitochondrial OS=Homo sapiens OX=9606 GN=OXCT1 PE=1 SV=1	OXCT1	2.4647	0.00554896	Up
P55884	Eukaryotic translation initiation factor 3 subunit B OS=Homo sapiens OX=9606 GN=EIF3B PE=1 SV=3	EIF3B	3.0856	0.00566325	Up
P56556	NADH dehydrogenase [ubiquinone] 1 alpha subcomplex subunit 6 OS=Homo sapiens OX=9606 GN=NDUFA6 PE=1 SV=4	NDUFA6	1.835	0.0104596	Up
P59666	Neutrophil defensin 3 OS=Homo sapiens OX=9606 GN=DEFA3 PE=1 SV=1	DEFA3	0.3798	0.0181803	Down
P60174	Triosephosphate isomerase OS=Homo sapiens OX=9606 GN=TPI1 PE=1 SV=4	TPI1	0.5656	0.0286521	Down
P60842	Eukaryotic initiation factor 4A-I OS=Homo sapiens OX=9606 GN=EIF4A1 PE=1 SV=1	EIF4A1	1.7371	0.0186174	Up
P60891	Ribose-phosphate pyrophosphokinase 1 OS=Homo sapiens OX=9606 GN=PRPS1 PE=1 SV=2	PRPS1	2.1502	0.0099856	Up
P60953	Cell division control protein 42 homolog OS=Homo sapiens OX=9606 GN=CDC42 PE=1 SV=2	CDC42	0.5108	0.0332172	Down
P61006	Ras-related protein Rab-8A OS=Homo sapiens OX=9606 GN=RAB8A PE=1 SV=1	RAB8A	0.6347	0.0125047	Down
P61018	Ras-related protein Rab-4B OS=Homo sapiens OX=9606 GN=RAB4B PE=1 SV=1	RAB4B	0.4773	0.012522	Down
P61019	Ras-related protein Rab-2A OS=Homo sapiens OX=9606 GN=RAB2A PE=1 SV=1	RAB2A	0.5876	0.0212922	Down
P61020	Ras-related protein Rab-5B OS=Homo sapiens OX=9606 GN=RAB5B PE=1 SV=1	RAB5B	0.4629	0.00998564	Down
P61026	Ras-related protein Rab-10 OS=Homo sapiens OX=9606 GN=RAB10 PE=1 SV=1	RAB10	0.5595	0.00684564	Down
P61073	C-X-C chemokine receptor type 4 OS=Homo sapiens OX=9606 GN=CXCR4 PE=1 SV=1	CXCR4	0.3197	0.00273834	Down
P61088	Ubiquitin-conjugating enzyme E2 N OS=Homo sapiens OX=9606 GN=UBE2N PE=1 SV=1	UBE2N	1.5258	0.00916483	Up
P61106	Ras-related protein Rab-14 OS=Homo sapiens OX=9606 GN=RAB14 PE=1 SV=4	RAB14	0.538	0.00395206	Down
P61163	Alpha-centractin OS=Homo sapiens OX=9606 GN=ACTR1A PE=1 SV=1	ACTR1A	1.9484	0.00344836	Up
P84077	ADP-ribosylation factor 1 OS=Homo sapiens OX=9606 GN=ARF1 PE=1 SV=2	ARF1	0.6661	0.00688646	Down
P61221	ATP-binding cassette sub-family E member 1 OS=Homo sapiens OX=9606 GN=ABCE1 PE=1 SV=1	ABCE1	1.6301	0.00927725	Up
P61224	Ras-related protein Rap-1b OS=Homo sapiens OX=9606 GN=RAP1B PE=1 SV=1	RAP1B	0.4928	0.00527097	Down
P61225	Ras-related protein Rap-2b OS=Homo sapiens OX=9606 GN=RAP2B PE=1 SV=1	RAP2B	0.5918	0.0068635	Down
P61313	60S ribosomal protein L15 OS=Homo sapiens OX=9606 GN=RPL15 PE=1 SV=2	RPL15	2.3177	0.00283359	Up
P61457	Pterin-4-alpha-carbinolamine dehydratase OS=Homo sapiens OX=9606 GN=PCBD1 PE=1 SV=2	PCBD1	0.6576	0.0113705	Down
P61916	NPC intracellular cholesterol transporter 2 OS=Homo sapiens OX=9606 GN=NPC2 PE=1 SV=1	NPC2	0.6225	0.0136438	Down
P61964	WD repeat-containing protein 5 OS=Homo sapiens OX=9606 GN=WDR5 PE=1 SV=1	WDR5	0.4028	0.0157862	Down
P61978	Heterogeneous nuclear ribonucleoprotein K OS=Homo sapiens OX=9606 GN=HNRNPK PE=1 SV=1	HNRNPK	1.6184	0.000188476	Up
P62191	26S proteasome regulatory subunit 4 OS=Homo sapiens OX=9606 GN=PSMC1 PE=1 SV=1	PSMC1	1.9732	0.0380478	Up
P62341	Thioredoxin reductase-like selenoprotein T OS=Homo sapiens OX=9606 GN=SELENOT PE=1 SV=2	SELENOT	0.4547	0.00124107	Down
P62633	Cellular nucleic acid-binding protein OS=Homo sapiens OX=9606 GN=CNBP PE=1 SV=1	CNBP	2.6983	0.00095804	Up
P62701	40S ribosomal protein S4, X isoform OS=Homo sapiens OX=9606 GN=RPS4X PE=1 SV=2	RPS4X	6.6036	0.0295521	Up
P62750	60S ribosomal protein L23a OS=Homo sapiens OX=9606 GN=RPL23A PE=1 SV=1	RPL23A	2.6746	0.0333318	Up
P62753	40S ribosomal protein S6 OS=Homo sapiens OX=9606 GN=RPS6 PE=1 SV=1	RPS6	1.9114	0.0265587	Up
P62820	Ras-related protein Rab-1A OS=Homo sapiens OX=9606 GN=RAB1A PE=1 SV=3	RAB1A	0.5711	0.0187256	Down
P62826	GTP-binding nuclear protein Ran OS=Homo sapiens OX=9606 GN=RAN PE=1 SV=3	RAN	1.9859	0.00559247	Up
P62834	Ras-related protein Rap-1A OS=Homo sapiens OX=9606 GN=RAP1A PE=1 SV=1	RAP1A	0.3853	0.00820813	Down
P62888	60S ribosomal protein L30 OS=Homo sapiens OX=9606 GN=RPL30 PE=1 SV=2	RPL30	1.7836	0.0108733	Up
P62906	60S ribosomal protein L10a OS=Homo sapiens OX=9606 GN=RPL10A PE=1 SV=2	RPL10A	2.8033	0.0134767	Up
P62942	Peptidyl-prolyl cis-trans isomerase FKBP1A OS=Homo sapiens OX=9606 GN=FKBP1A PE=1 SV=2	FKBP1A	1.7618	0.0375445	Up
P63244	Receptor of activated protein C kinase 1 OS=Homo sapiens OX=9606 GN=RACK1 PE=1 SV=3	RACK1	3.2111	0.00128174	Up
P68036	Ubiquitin-conjugating enzyme E2 L3 OS=Homo sapiens OX=9606 GN=UBE2L3 PE=1 SV=1	UBE2L3	3.2881	0.029422	Up
P68104	Elongation factor 1-alpha 1 OS=Homo sapiens OX=9606 GN=EEF1A1 PE=1 SV=1	EEF1A1	1.7756	0.0013361	Up
P68371	Tubulin beta-4B chain OS=Homo sapiens OX=9606 GN=TUBB4B PE=1 SV=1	TUBB4B	1.7419	0.0298515	Up
P68871	Hemoglobin subunit beta OS=Homo sapiens OX=9606 GN=HBB PE=1 SV=2	HBB	0.2044	0.00036882	Down
P69905	Hemoglobin subunit alpha OS=Homo sapiens OX=9606 GN=HBA1 PE=1 SV=2	HBA1	0.238	1.78582e-05	Down
P78324	Tyrosine-protein phosphatase non-receptor type substrate 1 OS=Homo sapiens OX=9606 GN=SIRPA PE=1 SV=2	SIRPA	0.4516	0.0278045	Down
P78371	T-complex protein 1 subunit beta OS=Homo sapiens OX=9606 GN=CCT2 PE=1 SV=4	CCT2	2.2292	0.000232141	Up
P78380	Oxidized low-density lipoprotein receptor 1 OS=Homo sapiens OX=9606 GN=OLR1 PE=1 SV=1	OLR1	0.1869	0.00232392	Down
P78410	Butyrophilin subfamily 3 member A2 OS=Homo sapiens OX=9606 GN=BTN3A2 PE=1 SV=2	BTN3A2	0.5528	0.0141124	Down
P78417	Glutathione S-transferase omega-1 OS=Homo sapiens OX=9606 GN=GSTO1 PE=1 SV=2	GSTO1	0.5123	0.0081757	Down
P80188	Neutrophil gelatinase-associated lipocalin OS=Homo sapiens OX=9606 GN=LCN2 PE=1 SV=2	LCN2	0.207	0.00479472	Down
P80723	Brain acid soluble protein 1 OS=Homo sapiens OX=9606 GN=BASP1 PE=1 SV=2	BASP1	0.1437	0.0198366	Down
P86791	Vacuolar fusion protein CCZ1 homolog OS=Homo sapiens OX=9606 GN=CCZ1 PE=1 SV=1	CCZ1	0.6366	0.00808709	Down
P99999	Cytochrome c OS=Homo sapiens OX=9606 GN=CYCS PE=1 SV=2	CYCS	0.6558	0.0329786	Down
Q00325	Phosphate carrier protein, mitochondrial OS=Homo sapiens OX=9606 GN=SLC25A3 PE=1 SV=2	SLC25A3	0.6238	0.0102292	Down
Q00839	Heterogeneous nuclear ribonucleoprotein U OS=Homo sapiens OX=9606 GN=HNRNPU PE=1 SV=6	HNRNPU	1.8083	0.000167946	Up
Q01105	Protein SET OS=Homo sapiens OX=9606 GN=SET PE=1 SV=3	SET	1.5003	0.0327356	Up
Q01415	N-acetylgalactosamine kinase OS=Homo sapiens OX=9606 GN=GALK2 PE=1 SV=1	GALK2	1.9042	0.0176845	Up
Q01432	AMP deaminase 3 OS=Homo sapiens OX=9606 GN=AMPD3 PE=1 SV=1	AMPD3	0.3413	0.00213077	Down
Q01469	Fatty acid-binding protein 5 OS=Homo sapiens OX=9606 GN=FABP5 PE=1 SV=3	FABP5	2.0998	0.00733722	Up
Q01518	Adenylyl cyclase-associated protein 1 OS=Homo sapiens OX=9606 GN=CAP1 PE=1 SV=5	CAP1	2.1798	0.0042826	Up
Q01844	RNA-binding protein EWS OS=Homo sapiens OX=9606 GN=EWSR1 PE=1 SV=1	EWSR1	1.8545	0.0028662	Up
Q02108	Guanylate cyclase soluble subunit alpha-1 OS=Homo sapiens OX=9606 GN=GUCY1A1 PE=1 SV=2	GUCY1A1	2.1656	0.00597554	Up
Q02252	Methylmalonate-semialdehyde dehydrogenase [acylating], mitochondrial OS=Homo sapiens OX=9606 GN=ALDH6A1 PE=1 SV=2	ALDH6A1	1.9892	0.01191	Up
Q02809	Procollagen-lysine,2-oxoglutarate 5-dioxygenase 1 OS=Homo sapiens OX=9606 GN=PLOD1 PE=1 SV=2	PLOD1	0.524	0.0430366	Down
Q02878	60S ribosomal protein L6 OS=Homo sapiens OX=9606 GN=RPL6 PE=1 SV=3	RPL6	1.5828	0.0475536	Up
Q02978	Mitochondrial 2-oxoglutarate/malate carrier protein OS=Homo sapiens OX=9606 GN=SLC25A11 PE=1 SV=3	SLC25A11	0.5673	0.0196832	Down
Q03013	Glutathione S-transferase Mu 4 OS=Homo sapiens OX=9606 GN=GSTM4 PE=1 SV=3	GSTM4	2.4385	0.0410486	Up
Q03405	Urokinase plasminogen activator surface receptor OS=Homo sapiens OX=9606 GN=PLAUR PE=1 SV=1	PLAUR	0.4082	0.0212061	Down
Q04446	1,4-alpha-glucan-branching enzyme OS=Homo sapiens OX=9606 GN=GBE1 PE=1 SV=3	GBE1	0.6034	0.00711298	Down
Q04637	Eukaryotic translation initiation factor 4 gamma 1 OS=Homo sapiens OX=9606 GN=EIF4G1 PE=1 SV=4	EIF4G1	1.609	0.0304918	Up
Q04759	Protein kinase C theta type OS=Homo sapiens OX=9606 GN=PRKCQ PE=1 SV=3	PRKCQ	0.6413	0.0198545	Down
Q04771	Activin receptor type-1 OS=Homo sapiens OX=9606 GN=ACVR1 PE=1 SV=1	ACVR1	0.4939	0.0155647	Down
Q04837	Single-stranded DNA-binding protein, mitochondrial OS=Homo sapiens OX=9606 GN=SSBP1 PE=1 SV=1	SSBP1	0.6285	0.00288612	Down
Q07021	Complement component 1 Q subcomponent-binding protein, mitochondrial OS=Homo sapiens OX=9606 GN=C1QBP PE=1 SV=1	C1QBP	3.388	0.0183315	Up
Q07108	Early activation antigen CD69 OS=Homo sapiens OX=9606 GN=CD69 PE=1 SV=1	CD69	0.4875	0.00540821	Down
Q07666	KH domain-containing, RNA-binding, signal transduction-associated protein 1 OS=Homo sapiens OX=9606 GN=KHDRBS1 PE=1 SV=1	KHDRBS1	1.6163	0.0169267	Up
Q07812	Apoptosis regulator BAX OS=Homo sapiens OX=9606 GN=BAX PE=1 SV=1	BAX	0.6247	0.000573821	Down
Q07866	Kinesin light chain 1 OS=Homo sapiens OX=9606 GN=KLC1 PE=1 SV=2	KLC1	1.7047	0.0472062	Up
Q07960	Rho GTPase-activating protein 1 OS=Homo sapiens OX=9606 GN=ARHGAP1 PE=1 SV=1	ARHGAP1	2.2798	0.0342249	Up
Q08170	Serine/arginine-rich splicing factor 4 OS=Homo sapiens OX=9606 GN=SRSF4 PE=1 SV=2	SRSF4	2.4089	0.0193872	Up
Q08380	Galectin-3-binding protein OS=Homo sapiens OX=9606 GN=LGALS3BP PE=1 SV=1	LGALS3BP	0.4327	0.0198687	Down
Q08477	Cytochrome P450 4F3 OS=Homo sapiens OX=9606 GN=CYP4F3 PE=1 SV=2	CYP4F3	0.2406	0.00646783	Down
Q08495	Dematin OS=Homo sapiens OX=9606 GN=DMTN PE=1 SV=3	DMTN	2.4476	0.0281024	Up
Q08722	Leukocyte surface antigen CD47 OS=Homo sapiens OX=9606 GN=CD47 PE=1 SV=1	CD47	0.4388	0.0312705	Down
Q08945	FACT complex subunit SSRP1 OS=Homo sapiens OX=9606 GN=SSRP1 PE=1 SV=1	SSRP1	2.0862	0.0377354	Up
Q0VD83	Apolipoprotein B receptor OS=Homo sapiens OX=9606 GN=APOBR PE=1 SV=3	APOBR	0.6273	0.0138144	Down
Q10588	ADP-ribosyl cyclase/cyclic ADP-ribose hydrolase 2 OS=Homo sapiens OX=9606 GN=BST1 PE=1 SV=2	BST1	0.3035	0.00341939	Down
Q12874	Splicing factor 3A subunit 3 OS=Homo sapiens OX=9606 GN=SF3A3 PE=1 SV=1	SF3A3	2.695	0.0113068	Up
Q12913	Receptor-type tyrosine-protein phosphatase eta OS=Homo sapiens OX=9606 GN=PTPRJ PE=1 SV=3	PTPRJ	0.6482	0.0279087	Down
Q13033	Striatin-3 OS=Homo sapiens OX=9606 GN=STRN3 PE=1 SV=3	STRN3	5.9281	0.0426445	Up
Q13131	5'-AMP-activated protein kinase catalytic subunit alpha-1 OS=Homo sapiens OX=9606 GN=PRKAA1 PE=1 SV=4	PRKAA1	1.5955	0.0218124	Up
Q13151	Heterogeneous nuclear ribonucleoprotein A0 OS=Homo sapiens OX=9606 GN=HNRNPA0 PE=1 SV=1	HNRNPA0	2.3477	0.0173038	Up
Q13162	Peroxiredoxin-4 OS=Homo sapiens OX=9606 GN=PRDX4 PE=1 SV=1	PRDX4	0.5741	0.0102004	Down
Q13231	Chitotriosidase-1 OS=Homo sapiens OX=9606 GN=CHIT1 PE=1 SV=1	CHIT1	0.4161	0.0128499	Down
Q13363	C-terminal-binding protein 1 OS=Homo sapiens OX=9606 GN=CTBP1 PE=1 SV=2	CTBP1	1.6371	0.0232971	Up
Q13442	28 kDa heat- and acid-stable phosphoprotein OS=Homo sapiens OX=9606 GN=PDAP1 PE=1 SV=1	PDAP1	3.876	0.0111099	Up
Q13443	Disintegrin and metalloproteinase domain-containing protein 9 OS=Homo sapiens OX=9606 GN=ADAM9 PE=1 SV=1	ADAM9	0.6384	0.0411954	Down
Q13488	V-type proton ATPase 116 kDa subunit a3 OS=Homo sapiens OX=9606 GN=TCIRG1 PE=1 SV=3	TCIRG1	0.5932	0.00658745	Down
Q13510	Acid ceramidase OS=Homo sapiens OX=9606 GN=ASAH1 PE=1 SV=5	ASAH1	0.4791	0.013873	Down
Q13530	Serine incorporator 3 OS=Homo sapiens OX=9606 GN=SERINC3 PE=2 SV=2	SERINC3	0.2779	0.00652801	Down
Q13557	Calcium/calmodulin-dependent protein kinase type II subunit delta OS=Homo sapiens OX=9606 GN=CAMK2D PE=1 SV=3	CAMK2D	0.4959	0.0282049	Down
Q13561	Dynactin subunit 2 OS=Homo sapiens OX=9606 GN=DCTN2 PE=1 SV=4	DCTN2	2.1955	0.00127101	Up
Q13627	Dual specificity tyrosine-phosphorylation-regulated kinase 1A OS=Homo sapiens OX=9606 GN=DYRK1A PE=1 SV=2	DYRK1A	0.5608	0.0420803	Down
Q13636	Ras-related protein Rab-31 OS=Homo sapiens OX=9606 GN=RAB31 PE=1 SV=1	RAB31	0.5382	0.0266809	Down
Q13637	Ras-related protein Rab-32 OS=Homo sapiens OX=9606 GN=RAB32 PE=1 SV=3	RAB32	0.6158	0.000766394	Down
Q13838	Spliceosome RNA helicase DDX39B OS=Homo sapiens OX=9606 GN=DDX39B PE=1 SV=1	DDX39B	2.0051	0.00188322	Up
Q13867	Bleomycin hydrolase OS=Homo sapiens OX=9606 GN=BLMH PE=1 SV=1	BLMH	0.4784	0.00348077	Down
Q14011	Cold-inducible RNA-binding protein OS=Homo sapiens OX=9606 GN=CIRBP PE=1 SV=1	CIRBP	1.765	0.00386876	Up
Q14088	Ras-related protein Rab-33A OS=Homo sapiens OX=9606 GN=RAB33A PE=1 SV=2	RAB33A	0.6373	0.00972284	Down
Q14108	Lysosome membrane protein 2 OS=Homo sapiens OX=9606 GN=SCARB2 PE=1 SV=2	SCARB2	0.4912	0.0390571	Down
Q14112	Nidogen-2 OS=Homo sapiens OX=9606 GN=NID2 PE=1 SV=3	NID2	0.3417	0.0212558	Down
Q14152	Eukaryotic translation initiation factor 3 subunit A OS=Homo sapiens OX=9606 GN=EIF3A PE=1 SV=1	EIF3A	1.6286	0.00250573	Up
Q14156	Protein EFR3 homolog A OS=Homo sapiens OX=9606 GN=EFR3A PE=1 SV=2	EFR3A	0.4407	0.0104891	Down
Q14162	Scavenger receptor class F member 1 OS=Homo sapiens OX=9606 GN=SCARF1 PE=1 SV=3	SCARF1	0.4741	0.036968	Down
Q14240	Eukaryotic initiation factor 4A-II OS=Homo sapiens OX=9606 GN=EIF4A2 PE=1 SV=2	EIF4A2	2.4664	0.0241757	Up
Q14258	E3 ubiquitin/ISG15 ligase TRIM25 OS=Homo sapiens OX=9606 GN=TRIM25 PE=1 SV=2	TRIM25	1.7411	0.00332088	Up
Q14457	Beclin-1 OS=Homo sapiens OX=9606 GN=BECN1 PE=1 SV=2	BECN1	0.5706	0.0177854	Down
Q14642	Inositol polyphosphate-5-phosphatase A OS=Homo sapiens OX=9606 GN=INPP5A PE=1 SV=1	INPP5A	0.6575	0.0205034	Down
Q14696	LRP chaperone MESD OS=Homo sapiens OX=9606 GN=MESD PE=1 SV=2	MESD	1.9233	0.0202011	Up
Q14728	Major facilitator superfamily domain-containing protein 10 OS=Homo sapiens OX=9606 GN=MFSD10 PE=1 SV=1	MFSD10	0.4518	0.00707937	Down
Q14764	Major vault protein OS=Homo sapiens OX=9606 GN=MVP PE=1 SV=4	MVP	1.5308	0.0419176	Up
Q14766	Latent-transforming growth factor beta-binding protein 1 OS=Homo sapiens OX=9606 GN=LTBP1 PE=1 SV=4	LTBP1	0.5532	0.0169447	Down
Q14847	LIM and SH3 domain protein 1 OS=Homo sapiens OX=9606 GN=LASP1 PE=1 SV=2	LASP1	4.1715	0.0039275	Up
Q15027	Arf-GAP with coiled-coil, ANK repeat and PH domain-containing protein 1 OS=Homo sapiens OX=9606 GN=ACAP1 PE=1 SV=1	ACAP1	1.8603	0.0427068	Up
Q15046	Lysine--tRNA ligase OS=Homo sapiens OX=9606 GN=KARS1 PE=1 SV=3	KARS1	2.8972	0.0134257	Up
Q15056	Eukaryotic translation initiation factor 4H OS=Homo sapiens OX=9606 GN=EIF4H PE=1 SV=5	EIF4H	3.0018	0.0112909	Up
Q15286	Ras-related protein Rab-35 OS=Homo sapiens OX=9606 GN=RAB35 PE=1 SV=1	RAB35	0.5614	0.0459403	Down
Q15389	Angiopoietin-1 OS=Homo sapiens OX=9606 GN=ANGPT1 PE=1 SV=2	ANGPT1	0.5319	0.0115186	Down
Q15435	Protein phosphatase 1 regulatory subunit 7 OS=Homo sapiens OX=9606 GN=PPP1R7 PE=1 SV=1	PPP1R7	2.2761	0.039014	Up
Q15555	Microtubule-associated protein RP/EB family member 2 OS=Homo sapiens OX=9606 GN=MAPRE2 PE=1 SV=1	MAPRE2	1.7222	0.0034325	Up
Q15691	Microtubule-associated protein RP/EB family member 1 OS=Homo sapiens OX=9606 GN=MAPRE1 PE=1 SV=3	MAPRE1	2.4407	0.00364288	Up
Q15762	CD226 antigen OS=Homo sapiens OX=9606 GN=CD226 PE=1 SV=2	CD226	0.6295	0.0109215	Down
Q15843	NEDD8 OS=Homo sapiens OX=9606 GN=NEDD8 PE=1 SV=1	NEDD8	0.5907	0.049885	Down
Q15904	V-type proton ATPase subunit S1 OS=Homo sapiens OX=9606 GN=ATP6AP1 PE=1 SV=2	ATP6AP1	0.4751	0.00930148	Down
Q15907	Ras-related protein Rab-11B OS=Homo sapiens OX=9606 GN=RAB11B PE=1 SV=4	RAB11B	0.5568	0.00924255	Down
Q16401	26S proteasome non-ATPase regulatory subunit 5 OS=Homo sapiens OX=9606 GN=PSMD5 PE=1 SV=3	PSMD5	1.6602	0.00293711	Up
Q16610	Extracellular matrix protein 1 OS=Homo sapiens OX=9606 GN=ECM1 PE=1 SV=2	ECM1	0.4767	0.0162851	Down
Q16644	MAP kinase-activated protein kinase 3 OS=Homo sapiens OX=9606 GN=MAPKAPK3 PE=1 SV=1	MAPKAPK3	2.0726	0.0205147	Up
Q16769	Glutaminyl-peptide cyclotransferase OS=Homo sapiens OX=9606 GN=QPCT PE=1 SV=1	QPCT	0.2428	0.00474699	Down
Q16836	Hydroxyacyl-coenzyme A dehydrogenase, mitochondrial OS=Homo sapiens OX=9606 GN=HADH PE=1 SV=3	HADH	1.9791	0.0347556	Up
Q32MZ4	Leucine-rich repeat flightless-interacting protein 1 OS=Homo sapiens OX=9606 GN=LRRFIP1 PE=1 SV=2	LRRFIP1	1.594	0.0082864	Up
Q3YEC7	Rab-like protein 6 OS=Homo sapiens OX=9606 GN=RABL6 PE=1 SV=2	RABL6	0.4733	0.0227109	Down
Q4KMQ2	Anoctamin-6 OS=Homo sapiens OX=9606 GN=ANO6 PE=1 SV=2	ANO6	0.6517	0.0288449	Down
Q53H82	Endoribonuclease LACTB2 OS=Homo sapiens OX=9606 GN=LACTB2 PE=1 SV=2	LACTB2	0.5581	0.00360779	Down
Q5QGZ9	C-type lectin domain family 12 member A OS=Homo sapiens OX=9606 GN=CLEC12A PE=1 SV=3	CLEC12A	0.552	0.0046182	Down
Q5SQ64	Lymphocyte antigen 6 complex locus protein G6f OS=Homo sapiens OX=9606 GN=LY6G6F PE=1 SV=2	LY6G6F	0.5946	0.0227145	Down
Q5SW96	Low density lipoprotein receptor adapter protein 1 OS=Homo sapiens OX=9606 GN=LDLRAP1 PE=1 SV=3	LDLRAP1	1.5865	0.0181124	Up
Q5T013	Putative hydroxypyruvate isomerase OS=Homo sapiens OX=9606 GN=HYI PE=1 SV=2	HYI	0.4242	0.00823133	Down
Q5TEJ8	Protein THEMIS2 OS=Homo sapiens OX=9606 GN=THEMIS2 PE=1 SV=1	THEMIS2	2.9436	0.0482909	Up
Q5UE93	Phosphoinositide 3-kinase regulatory subunit 6 OS=Homo sapiens OX=9606 GN=PIK3R6 PE=1 SV=1	PIK3R6	1.6474	0.0286927	Up
Q5VTQ0	Tetratricopeptide repeat protein 39B OS=Homo sapiens OX=9606 GN=TTC39B PE=1 SV=4	TTC39B	0.5967	0.0135058	Down
Q5VW32	BRO1 domain-containing protein BROX OS=Homo sapiens OX=9606 GN=BROX PE=1 SV=1	BROX	0.5693	0.0134959	Down
Q5VWJ9	Sorting nexin-30 OS=Homo sapiens OX=9606 GN=SNX30 PE=1 SV=1	SNX30	2.3707	0.0385843	Up
Q5VY43	Platelet endothelial aggregation receptor 1 OS=Homo sapiens OX=9606 GN=PEAR1 PE=1 SV=1	PEAR1	0.4623	0.00107482	Down
Q5W0Z9	Palmitoyltransferase ZDHHC20 OS=Homo sapiens OX=9606 GN=ZDHHC20 PE=1 SV=1	ZDHHC20	0.5684	0.0109909	Down
Q68D91	Metallo-beta-lactamase domain-containing protein 2 OS=Homo sapiens OX=9606 GN=MBLAC2 PE=1 SV=3	MBLAC2	0.4741	0.000800735	Down
Q6NUK1	Calcium-binding mitochondrial carrier protein SCaMC-1 OS=Homo sapiens OX=9606 GN=SLC25A24 PE=1 SV=2	SLC25A24	0.6413	0.0194576	Down
Q6NVY1	3-hydroxyisobutyryl-CoA hydrolase, mitochondrial OS=Homo sapiens OX=9606 GN=HIBCH PE=1 SV=2	HIBCH	1.6398	0.00705719	Up
Q6NXT6	Transmembrane anterior posterior transformation protein 1 homolog OS=Homo sapiens OX=9606 GN=TAPT1 PE=1 SV=1	TAPT1	0.5608	0.00664618	Down
Q6NYC8	Phostensin OS=Homo sapiens OX=9606 GN=PPP1R18 PE=1 SV=1	PPP1R18	0.6094	0.0103403	Down
Q6P1A2	Lysophospholipid acyltransferase 5 OS=Homo sapiens OX=9606 GN=LPCAT3 PE=1 SV=1	LPCAT3	0.5908	0.0123491	Down
Q6P4A8	Phospholipase B-like 1 OS=Homo sapiens OX=9606 GN=PLBD1 PE=1 SV=2	PLBD1	0.4516	0.00960572	Down
Q6P587	Acylpyruvase FAHD1, mitochondrial OS=Homo sapiens OX=9606 GN=FAHD1 PE=1 SV=2	FAHD1	0.4725	0.0231849	Down
Q6P996	Pyridoxal-dependent decarboxylase domain-containing protein 1 OS=Homo sapiens OX=9606 GN=PDXDC1 PE=1 SV=2	PDXDC1	2.0763	0.0283455	Up
Q6PJW8	Consortin OS=Homo sapiens OX=9606 GN=CNST PE=1 SV=3	CNST	2.258	0.0417408	Up
Q6PL24	Protein TMED8 OS=Homo sapiens OX=9606 GN=TMED8 PE=1 SV=1	TMED8	2.755	0.00340551	Up
Q6UWY2	Serine protease 57 OS=Homo sapiens OX=9606 GN=PRSS57 PE=1 SV=2	PRSS57	0.3156	0.0199302	Down
Q6UX06	Olfactomedin-4 OS=Homo sapiens OX=9606 GN=OLFM4 PE=1 SV=1	OLFM4	0.244	0.00467678	Down
Q6UXV4	MICOS complex subunit MIC27 OS=Homo sapiens OX=9606 GN=APOOL PE=1 SV=1	APOOL	0.538	0.0176779	Down
Q6WKZ4	Rab11 family-interacting protein 1 OS=Homo sapiens OX=9606 GN=RAB11FIP1 PE=1 SV=3	RAB11FIP1	0.4777	0.0373575	Down
Q6ZSS7	Major facilitator superfamily domain-containing protein 6 OS=Homo sapiens OX=9606 GN=MFSD6 PE=1 SV=2	MFSD6	0.5669	0.000481543	Down
Q6ZT21	Transmembrane protein with metallophosphoesterase domain OS=Homo sapiens OX=9606 GN=TMPPE PE=1 SV=2	TMPPE	0.5468	0.0284649	Down
Q6ZWT7	Lysophospholipid acyltransferase 2 OS=Homo sapiens OX=9606 GN=MBOAT2 PE=1 SV=2	MBOAT2	0.5036	0.012872	Down
Q70IA6	MOB kinase activator 2 OS=Homo sapiens OX=9606 GN=MOB2 PE=1 SV=1	MOB2	0.6478	0.00628741	Down
Q7L1V2	Vacuolar fusion protein MON1 homolog B OS=Homo sapiens OX=9606 GN=MON1B PE=1 SV=1	MON1B	1.6596	0.00768115	Up
Q7L5N7	Lysophosphatidylcholine acyltransferase 2 OS=Homo sapiens OX=9606 GN=LPCAT2 PE=1 SV=1	LPCAT2	0.5043	0.0394047	Down
Q7Z2K6	Endoplasmic reticulum metallopeptidase 1 OS=Homo sapiens OX=9606 GN=ERMP1 PE=1 SV=2	ERMP1	0.5445	0.00583014	Down
Q7Z3C6	Autophagy-related protein 9A OS=Homo sapiens OX=9606 GN=ATG9A PE=1 SV=3	ATG9A	0.5478	0.00177764	Down
Q7Z4W1	L-xylulose reductase OS=Homo sapiens OX=9606 GN=DCXR PE=1 SV=2	DCXR	2.1577	0.000511905	Up
Q7Z5R6	Amyloid beta A4 precursor protein-binding family B member 1-interacting protein OS=Homo sapiens OX=9606 GN=APBB1IP PE=1 SV=1	APBB1IP	0.5291	0.0212265	Down
Q7Z6P3	Ras-related protein Rab-44 OS=Homo sapiens OX=9606 GN=RAB44 PE=1 SV=4	RAB44	0.5976	0.0195881	Down
Q7Z7H5	Transmembrane emp24 domain-containing protein 4 OS=Homo sapiens OX=9606 GN=TMED4 PE=1 SV=1	TMED4	0.5735	0.000741719	Down
Q86UF1	Tetraspanin-33 OS=Homo sapiens OX=9606 GN=TSPAN33 PE=1 SV=1	TSPAN33	0.4386	0.00465138	Down
Q86WI1	Fibrocystin-L OS=Homo sapiens OX=9606 GN=PKHD1L1 PE=2 SV=2	PKHD1L1	0.4228	0.00241793	Down
Q86Y39	NADH dehydrogenase [ubiquinone] 1 alpha subcomplex subunit 11 OS=Homo sapiens OX=9606 GN=NDUFA11 PE=1 SV=3	NDUFA11	0.5528	0.0178975	Down
Q8IV53	DENN domain-containing protein 1C OS=Homo sapiens OX=9606 GN=DENND1C PE=1 SV=1	DENND1C	0.49	0.0106699	Down
Q8IVB4	Sodium/hydrogen exchanger 9 OS=Homo sapiens OX=9606 GN=SLC9A9 PE=1 SV=1	SLC9A9	0.5844	0.0088795	Down
Q8IWA5	Choline transporter-like protein 2 OS=Homo sapiens OX=9606 GN=SLC44A2 PE=1 SV=3	SLC44A2	0.4886	0.00856728	Down
Q8IX19	Mast cell-expressed membrane protein 1 OS=Homo sapiens OX=9606 GN=MCEMP1 PE=1 SV=1	MCEMP1	0.4657	0.0251781	Down
Q8IXL7	Methionine-R-sulfoxide reductase B3 OS=Homo sapiens OX=9606 GN=MSRB3 PE=1 SV=2	MSRB3	0.4661	0.0175404	Down
Q8IZ07	Ankyrin repeat domain-containing protein 13A OS=Homo sapiens OX=9606 GN=ANKRD13A PE=1 SV=3	ANKRD13A	0.4598	0.0221514	Down
Q8IZ81	ELMO domain-containing protein 2 OS=Homo sapiens OX=9606 GN=ELMOD2 PE=1 SV=1	ELMOD2	0.5322	0.0105332	Down
Q8IZP0	Abl interactor 1 OS=Homo sapiens OX=9606 GN=ABI1 PE=1 SV=4	ABI1	1.5753	0.0155004	Up
Q8N392	Rho GTPase-activating protein 18 OS=Homo sapiens OX=9606 GN=ARHGAP18 PE=1 SV=3	ARHGAP18	1.5004	0.0247541	Up
Q8N4L2	Type 2 phosphatidylinositol 4,5-bisphosphate 4-phosphatase OS=Homo sapiens OX=9606 GN=PIP4P2 PE=1 SV=1	PIP4P2	0.6309	0.0203076	Down
Q8N5C1	Calcium homeostasis modulator protein 5 OS=Homo sapiens OX=9606 GN=CALHM5 PE=2 SV=1	CALHM5	0.5246	0.0141923	Down
Q8N699	Myc target protein 1 OS=Homo sapiens OX=9606 GN=MYCT1 PE=1 SV=1	MYCT1	0.5392	0.00785493	Down
Q8N6Q3	CD177 antigen OS=Homo sapiens OX=9606 GN=CD177 PE=1 SV=2	CD177	0.2309	0.00889503	Down
Q8NBS9	Thioredoxin domain-containing protein 5 OS=Homo sapiens OX=9606 GN=TXNDC5 PE=1 SV=2	TXNDC5	1.6004	0.0221565	Up
Q8NCG7	Diacylglycerol lipase-beta OS=Homo sapiens OX=9606 GN=DAGLB PE=1 SV=2	DAGLB	0.5877	0.0132345	Down
Q8NCW5	NAD(P)H-hydrate epimerase OS=Homo sapiens OX=9606 GN=NAXE PE=1 SV=2	NAXE	0.3148	0.0282458	Down
Q8NE71	ATP-binding cassette sub-family F member 1 OS=Homo sapiens OX=9606 GN=ABCF1 PE=1 SV=2	ABCF1	1.5612	0.0203135	Up
Q8NEB9	Phosphatidylinositol 3-kinase catalytic subunit type 3 OS=Homo sapiens OX=9606 GN=PIK3C3 PE=1 SV=1	PIK3C3	0.5028	0.0183821	Down
Q8NEH6	Meiosis-specific nuclear structural protein 1 OS=Homo sapiens OX=9606 GN=MNS1 PE=1 SV=2	MNS1	0.6471	0.0070177	Down
Q8NEW0	Zinc transporter 7 OS=Homo sapiens OX=9606 GN=SLC30A7 PE=2 SV=1	SLC30A7	0.52	0.0175625	Down
Q8NFU3	Thiosulfate:glutathione sulfurtransferase OS=Homo sapiens OX=9606 GN=TSTD1 PE=1 SV=3	TSTD1	4.2127	0.0430947	Up
Q8NG11	Tetraspanin-14 OS=Homo sapiens OX=9606 GN=TSPAN14 PE=1 SV=1	TSPAN14	0.4041	0.0104043	Down
Q8TAD7	Overexpressed in colon carcinoma 1 protein OS=Homo sapiens OX=9606 GN=OCC1 PE=1 SV=2	OCC1	0.4654	0.00659786	Down
Q8TCF1	AN1-type zinc finger protein 1 OS=Homo sapiens OX=9606 GN=ZFAND1 PE=1 SV=1	ZFAND1	0.4478	7.12213e-05	Down
Q8TCJ2	Dolichyl-diphosphooligosaccharide--protein glycosyltransferase subunit STT3B OS=Homo sapiens OX=9606 GN=STT3B PE=1 SV=1	STT3B	0.6507	0.0145739	Down
Q8TD19	Serine/threonine-protein kinase Nek9 OS=Homo sapiens OX=9606 GN=NEK9 PE=1 SV=2	NEK9	1.6393	0.00871555	Up
Q8TD55	Pleckstrin homology domain-containing family O member 2 OS=Homo sapiens OX=9606 GN=PLEKHO2 PE=1 SV=1	PLEKHO2	0.63	0.0117692	Down
Q8TEA8	D-aminoacyl-tRNA deacylase 1 OS=Homo sapiens OX=9606 GN=DTD1 PE=1 SV=2	DTD1	0.4826	0.00483485	Down
Q8WU76	Sec1 family domain-containing protein 2 OS=Homo sapiens OX=9606 GN=SCFD2 PE=1 SV=2	SCFD2	0.6349	0.0216042	Down
Q8WUD1	Ras-related protein Rab-2B OS=Homo sapiens OX=9606 GN=RAB2B PE=1 SV=1	RAB2B	0.5962	0.020871	Down
Q8WUW1	Protein BRICK1 OS=Homo sapiens OX=9606 GN=BRK1 PE=1 SV=1	BRK1	1.8879	0.0200186	Up
Q8WVM8	Sec1 family domain-containing protein 1 OS=Homo sapiens OX=9606 GN=SCFD1 PE=1 SV=4	SCFD1	2.5606	0.0185634	Up
Q8WVQ1	Soluble calcium-activated nucleotidase 1 OS=Homo sapiens OX=9606 GN=CANT1 PE=1 SV=1	CANT1	0.3554	0.0180854	Down
Q8WWI5	Choline transporter-like protein 1 OS=Homo sapiens OX=9606 GN=SLC44A1 PE=1 SV=1	SLC44A1	0.4476	0.00292176	Down
Q8WWM7	Ataxin-2-like protein OS=Homo sapiens OX=9606 GN=ATXN2L PE=1 SV=2	ATXN2L	2.5131	0.0166602	Up
Q8WWP7	GTPase IMAP family member 1 OS=Homo sapiens OX=9606 GN=GIMAP1 PE=1 SV=1	GIMAP1	1.9997	0.0351853	Up
Q92542	Nicastrin OS=Homo sapiens OX=9606 GN=NCSTN PE=1 SV=2	NCSTN	0.4549	0.0163821	Down
Q92598	Heat shock protein 105 kDa OS=Homo sapiens OX=9606 GN=HSPH1 PE=1 SV=1	HSPH1	2.1474	0.0243932	Up
Q92616	eIF-2-alpha kinase activator GCN1 OS=Homo sapiens OX=9606 GN=GCN1 PE=1 SV=6	GCN1	2.3315	0.000144435	Up
Q92619	Rho GTPase-activating protein 45 OS=Homo sapiens OX=9606 GN=ARHGAP45 PE=1 SV=2	ARHGAP45	1.5987	0.0278817	Up
Q92621	Nuclear pore complex protein Nup205 OS=Homo sapiens OX=9606 GN=NUP205 PE=1 SV=3	NUP205	0.6416	0.00768453	Down
Q92625	Ankyrin repeat and SAM domain-containing protein 1A OS=Homo sapiens OX=9606 GN=ANKS1A PE=1 SV=4	ANKS1A	2.202	0.0106726	Up
Q92688	Acidic leucine-rich nuclear phosphoprotein 32 family member B OS=Homo sapiens OX=9606 GN=ANP32B PE=1 SV=1	ANP32B	3.6429	0.0424631	Up
Q92820	Gamma-glutamyl hydrolase OS=Homo sapiens OX=9606 GN=GGH PE=1 SV=2	GGH	0.4539	0.00715307	Down
Q92882	Osteoclast-stimulating factor 1 OS=Homo sapiens OX=9606 GN=OSTF1 PE=1 SV=2	OSTF1	1.5913	0.0352511	Up
Q92900	Regulator of nonsense transcripts 1 OS=Homo sapiens OX=9606 GN=UPF1 PE=1 SV=2	UPF1	1.9985	0.00522467	Up
Q92930	Ras-related protein Rab-8B OS=Homo sapiens OX=9606 GN=RAB8B PE=1 SV=2	RAB8B	0.4817	0.0137776	Down
Q93034	Cullin-5 OS=Homo sapiens OX=9606 GN=CUL5 PE=1 SV=4	CUL5	2.0065	0.00286462	Up
Q969Q5	Ras-related protein Rab-24 OS=Homo sapiens OX=9606 GN=RAB24 PE=1 SV=1	RAB24	0.3924	0.0157641	Down
Q969T9	WW domain-binding protein 2 OS=Homo sapiens OX=9606 GN=WBP2 PE=1 SV=1	WBP2	0.6347	0.0237431	Down
Q969X1	Protein lifeguard 3 OS=Homo sapiens OX=9606 GN=TMBIM1 PE=1 SV=2	TMBIM1	0.5232	0.00976576	Down
Q969X5	Endoplasmic reticulum-Golgi intermediate compartment protein 1 OS=Homo sapiens OX=9606 GN=ERGIC1 PE=1 SV=1	ERGIC1	0.5509	0.0407677	Down
Q96AG4	Leucine-rich repeat-containing protein 59 OS=Homo sapiens OX=9606 GN=LRRC59 PE=1 SV=1	LRRC59	1.7835	0.0281824	Up
Q96AX2	Ras-related protein Rab-37 OS=Homo sapiens OX=9606 GN=RAB37 PE=1 SV=3	RAB37	0.496	0.0123199	Down
Q96AZ6	Interferon-stimulated gene 20 kDa protein OS=Homo sapiens OX=9606 GN=ISG20 PE=1 SV=2	ISG20	0.6097	0.0476082	Down
Q96BM9	ADP-ribosylation factor-like protein 8A OS=Homo sapiens OX=9606 GN=ARL8A PE=1 SV=1	ARL8A	0.5853	0.0105343	Down
Q96BN8	Ubiquitin thioesterase otulin OS=Homo sapiens OX=9606 GN=OTULIN PE=1 SV=3	OTULIN	0.4777	0.000516616	Down
Q96C19	EF-hand domain-containing protein D2 OS=Homo sapiens OX=9606 GN=EFHD2 PE=1 SV=1	EFHD2	0.5555	0.0109091	Down
Q96C86	m7GpppX diphosphatase OS=Homo sapiens OX=9606 GN=DCPS PE=1 SV=2	DCPS	1.5633	0.0256015	Up
Q96CW5	Gamma-tubulin complex component 3 OS=Homo sapiens OX=9606 GN=TUBGCP3 PE=1 SV=2	TUBGCP3	1.8104	0.0463717	Up
Q96FN4	Copine-2 OS=Homo sapiens OX=9606 GN=CPNE2 PE=1 SV=3	CPNE2	0.4843	0.00717493	Down
Q96FS4	Signal-induced proliferation-associated protein 1 OS=Homo sapiens OX=9606 GN=SIPA1 PE=1 SV=1	SIPA1	0.6191	0.0218022	Down
Q96GG9	DCN1-like protein 1 OS=Homo sapiens OX=9606 GN=DCUN1D1 PE=1 SV=1	DCUN1D1	0.6022	0.004544	Down
Q96GX9	Methylthioribulose-1-phosphate dehydratase OS=Homo sapiens OX=9606 GN=APIP PE=1 SV=1	APIP	0.6063	0.0425795	Down
Q96HD1	Protein disulfide isomerase CRELD1 OS=Homo sapiens OX=9606 GN=CRELD1 PE=1 SV=3	CRELD1	0.5588	0.0299337	Down
Q96JH7	Deubiquitinating protein VCPIP1 OS=Homo sapiens OX=9606 GN=VCPIP1 PE=1 SV=2	VCPIP1	2.3919	0.00254738	Up
Q96K49	Transmembrane protein 87B OS=Homo sapiens OX=9606 GN=TMEM87B PE=1 SV=1	TMEM87B	0.6068	0.00723563	Down
Q96M96	FYVE, RhoGEF and PH domain-containing protein 4 OS=Homo sapiens OX=9606 GN=FGD4 PE=1 SV=2	FGD4	0.6056	0.00245088	Down
Q96Q11	CCA tRNA nucleotidyltransferase 1, mitochondrial OS=Homo sapiens OX=9606 GN=TRNT1 PE=1 SV=2	TRNT1	2.0461	0.0211312	Up
Q96QR8	Transcriptional activator protein Pur-beta OS=Homo sapiens OX=9606 GN=PURB PE=1 SV=3	PURB	2.0816	0.0242703	Up
Q96QS1	Tetraspanin-32 OS=Homo sapiens OX=9606 GN=TSPAN32 PE=2 SV=1	TSPAN32	0.6035	0.00438148	Down
Q96RI0	Proteinase-activated receptor 4 OS=Homo sapiens OX=9606 GN=F2RL3 PE=1 SV=3	F2RL3	0.4159	0.00500997	Down
Q96S66	Chloride channel CLIC-like protein 1 OS=Homo sapiens OX=9606 GN=CLCC1 PE=1 SV=1	CLCC1	0.5546	0.00494252	Down
Q99426	Tubulin-folding cofactor B OS=Homo sapiens OX=9606 GN=TBCB PE=1 SV=2	TBCB	1.8352	0.0125365	Up
Q99442	Translocation protein SEC62 OS=Homo sapiens OX=9606 GN=SEC62 PE=1 SV=1	SEC62	0.6333	0.0480095	Down
Q99497	Parkinson disease protein 7 OS=Homo sapiens OX=9606 GN=PARK7 PE=1 SV=2	PARK7	1.8351	0.00567235	Up
Q99615	DnaJ homolog subfamily C member 7 OS=Homo sapiens OX=9606 GN=DNAJC7 PE=1 SV=2	DNAJC7	2.9099	0.00619197	Up
Q99623	Prohibitin-2 OS=Homo sapiens OX=9606 GN=PHB2 PE=1 SV=2	PHB2	1.9447	0.00721953	Up
Q99643	Succinate dehydrogenase cytochrome b560 subunit, mitochondrial OS=Homo sapiens OX=9606 GN=SDHC PE=1 SV=1	SDHC	0.5133	0.0130076	Down
Q99653	Calcineurin B homologous protein 1 OS=Homo sapiens OX=9606 GN=CHP1 PE=1 SV=3	CHP1	0.5798	0.00357067	Down
Q99714	3-hydroxyacyl-CoA dehydrogenase type-2 OS=Homo sapiens OX=9606 GN=HSD17B10 PE=1 SV=3	HSD17B10	1.7142	0.0127488	Up
Q99729	Heterogeneous nuclear ribonucleoprotein A/B OS=Homo sapiens OX=9606 GN=HNRNPAB PE=1 SV=2	HNRNPAB	3.6766	0.0236844	Up
Q99733	Nucleosome assembly protein 1-like 4 OS=Homo sapiens OX=9606 GN=NAP1L4 PE=1 SV=1	NAP1L4	2.0344	0.00536435	Up
Q99805	Transmembrane 9 superfamily member 2 OS=Homo sapiens OX=9606 GN=TM9SF2 PE=1 SV=1	TM9SF2	0.543	0.00323424	Down
Q99828	Calcium and integrin-binding protein 1 OS=Homo sapiens OX=9606 GN=CIB1 PE=1 SV=4	CIB1	0.5041	0.0394904	Down
Q99873	Protein arginine N-methyltransferase 1 OS=Homo sapiens OX=9606 GN=PRMT1 PE=1 SV=3	PRMT1	2.4013	0.00426313	Up
Q9BQE3	Tubulin alpha-1C chain OS=Homo sapiens OX=9606 GN=TUBA1C PE=1 SV=1	TUBA1C	3.7122	0.0139639	Up
Q9BRA2	Thioredoxin domain-containing protein 17 OS=Homo sapiens OX=9606 GN=TXNDC17 PE=1 SV=1	TXNDC17	4.7651	0.0272858	Up
Q9BRJ7	Tudor-interacting repair regulator protein OS=Homo sapiens OX=9606 GN=NUDT16L1 PE=1 SV=1	NUDT16L1	0.6228	0.0247991	Down
Q9BRR6	ADP-dependent glucokinase OS=Homo sapiens OX=9606 GN=ADPGK PE=1 SV=1	ADPGK	0.553	0.0240842	Down
Q9BTT0	Acidic leucine-rich nuclear phosphoprotein 32 family member E OS=Homo sapiens OX=9606 GN=ANP32E PE=1 SV=1	ANP32E	3.1764	0.00522582	Up
Q9BTV4	Transmembrane protein 43 OS=Homo sapiens OX=9606 GN=TMEM43 PE=1 SV=1	TMEM43	0.6043	0.0278583	Down
Q9BUP3	Oxidoreductase HTATIP2 OS=Homo sapiens OX=9606 GN=HTATIP2 PE=1 SV=2	HTATIP2	1.6469	0.00290283	Up
Q9BV20	Methylthioribose-1-phosphate isomerase OS=Homo sapiens OX=9606 GN=MRI1 PE=1 SV=1	MRI1	1.7382	0.0499306	Up
Q9BWM7	Sideroflexin-3 OS=Homo sapiens OX=9606 GN=SFXN3 PE=1 SV=3	SFXN3	0.6629	0.0139235	Down
Q9BX67	Junctional adhesion molecule C OS=Homo sapiens OX=9606 GN=JAM3 PE=1 SV=1	JAM3	0.4916	0.0196866	Down
Q9BY32	Inosine triphosphate pyrophosphatase OS=Homo sapiens OX=9606 GN=ITPA PE=1 SV=2	ITPA	1.8368	0.0211623	Up
Q9BY44	Eukaryotic translation initiation factor 2A OS=Homo sapiens OX=9606 GN=EIF2A PE=1 SV=3	EIF2A	2.7582	0.00904487	Up
Q9BZZ5	Apoptosis inhibitor 5 OS=Homo sapiens OX=9606 GN=API5 PE=1 SV=3	API5	1.7421	0.000282919	Up
Q9C0E8	Endoplasmic reticulum junction formation protein lunapark OS=Homo sapiens OX=9606 GN=LNPK PE=1 SV=2	LNPK	0.6254	0.0018825	Down
Q9C0H2	Protein tweety homolog 3 OS=Homo sapiens OX=9606 GN=TTYH3 PE=1 SV=3	TTYH3	0.4594	0.0293352	Down
Q9GZP4	PITH domain-containing protein 1 OS=Homo sapiens OX=9606 GN=PITHD1 PE=1 SV=1	PITHD1	0.5046	0.00613905	Down
Q9GZY6	Linker for activation of T-cells family member 2 OS=Homo sapiens OX=9606 GN=LAT2 PE=1 SV=1	LAT2	1.7992	0.0478901	Up
Q9H0D6	5'-3' exoribonuclease 2 OS=Homo sapiens OX=9606 GN=XRN2 PE=1 SV=1	XRN2	0.5987	0.0301183	Down
Q9H0U4	Ras-related protein Rab-1B OS=Homo sapiens OX=9606 GN=RAB1B PE=1 SV=1	RAB1B	0.6067	0.0116421	Down
Q9H0X4	Protein FAM234A OS=Homo sapiens OX=9606 GN=FAM234A PE=1 SV=1	FAM234A	0.564	0.0144359	Down
Q9H1E5	Thioredoxin-related transmembrane protein 4 OS=Homo sapiens OX=9606 GN=TMX4 PE=1 SV=1	TMX4	0.4938	0.0310413	Down
Q9H299	SH3 domain-binding glutamic acid-rich-like protein 3 OS=Homo sapiens OX=9606 GN=SH3BGRL3 PE=1 SV=1	SH3BGRL3	6.2613	0.00765499	Up
Q9H2D6	TRIO and F-actin-binding protein OS=Homo sapiens OX=9606 GN=TRIOBP PE=1 SV=3	TRIOBP	0.6407	0.0103072	Down
Q9H2M9	Rab3 GTPase-activating protein non-catalytic subunit OS=Homo sapiens OX=9606 GN=RAB3GAP2 PE=1 SV=1	RAB3GAP2	1.8613	0.0133509	Up
Q9H330	Transmembrane protein 245 OS=Homo sapiens OX=9606 GN=TMEM245 PE=1 SV=3	TMEM245	0.4566	0.0132074	Down
Q9H3G5	Probable serine carboxypeptidase CPVL OS=Homo sapiens OX=9606 GN=CPVL PE=1 SV=2	CPVL	1.8493	0.00315824	Up
Q9H3P7	Golgi resident protein GCP60 OS=Homo sapiens OX=9606 GN=ACBD3 PE=1 SV=4	ACBD3	0.6121	0.036653	Down
Q9H3Z4	DnaJ homolog subfamily C member 5 OS=Homo sapiens OX=9606 GN=DNAJC5 PE=1 SV=1	DNAJC5	0.4898	0.00952213	Down
Q9H4L5	Oxysterol-binding protein-related protein 3 OS=Homo sapiens OX=9606 GN=OSBPL3 PE=1 SV=1	OSBPL3	0.5605	0.00247773	Down
Q9H7M9	V-type immunoglobulin domain-containing suppressor of T-cell activation OS=Homo sapiens OX=9606 GN=VSIR PE=1 SV=3	VSIR	0.4934	0.00951277	Down
Q9H832	Ubiquitin-conjugating enzyme E2 Z OS=Homo sapiens OX=9606 GN=UBE2Z PE=1 SV=2	UBE2Z	0.6207	0.0103096	Down
Q9H8W4	Pleckstrin homology domain-containing family F member 2 OS=Homo sapiens OX=9606 GN=PLEKHF2 PE=1 SV=1	PLEKHF2	1.8365	0.000492413	Up
Q9H9C1	Spermatogenesis-defective protein 39 homolog OS=Homo sapiens OX=9606 GN=VIPAS39 PE=1 SV=1	VIPAS39	1.902	0.000364483	Up
Q9HAT2	Sialate O-acetylesterase OS=Homo sapiens OX=9606 GN=SIAE PE=1 SV=1	SIAE	0.4946	0.00953418	Down
Q9HAV7	GrpE protein homolog 1, mitochondrial OS=Homo sapiens OX=9606 GN=GRPEL1 PE=1 SV=2	GRPEL1	2.1951	0.0193183	Up
Q9HC07	Transmembrane protein 165 OS=Homo sapiens OX=9606 GN=TMEM165 PE=1 SV=1	TMEM165	0.6165	0.00285917	Down
Q9HC16	DNA dC->dU-editing enzyme APOBEC-3G OS=Homo sapiens OX=9606 GN=APOBEC3G PE=1 SV=1	APOBEC3G	0.4286	0.028287	Down
Q9HD45	Transmembrane 9 superfamily member 3 OS=Homo sapiens OX=9606 GN=TM9SF3 PE=1 SV=2	TM9SF3	0.5066	0.00337451	Down
Q9HD89	Resistin OS=Homo sapiens OX=9606 GN=RETN PE=1 SV=1	RETN	0.2046	0.00820943	Down
Q9HDC9	Adipocyte plasma membrane-associated protein OS=Homo sapiens OX=9606 GN=APMAP PE=1 SV=2	APMAP	0.3647	0.00850104	Down
Q9NNW7	Thioredoxin reductase 2, mitochondrial OS=Homo sapiens OX=9606 GN=TXNRD2 PE=1 SV=3	TXNRD2	0.5707	0.0147635	Down
Q9NP72	Ras-related protein Rab-18 OS=Homo sapiens OX=9606 GN=RAB18 PE=1 SV=1	RAB18	0.5153	0.0186386	Down
Q9NPH2	Inositol-3-phosphate synthase 1 OS=Homo sapiens OX=9606 GN=ISYNA1 PE=1 SV=1	ISYNA1	0.5473	0.0131237	Down
Q9NPP4	NLR family CARD domain-containing protein 4 OS=Homo sapiens OX=9606 GN=NLRC4 PE=1 SV=2	NLRC4	0.5293	0.0122365	Down
Q9NQA3	WAS protein family homolog 6 OS=Homo sapiens OX=9606 GN=WASH6P PE=1 SV=3	WASH6P	1.7328	0.0469919	Up
Q9NR28	Diablo homolog, mitochondrial OS=Homo sapiens OX=9606 GN=DIABLO PE=1 SV=1	DIABLO	1.6669	0.0349504	Up
Q9NR31	GTP-binding protein SAR1a OS=Homo sapiens OX=9606 GN=SAR1A PE=1 SV=1	SAR1A	0.649	0.00568531	Down
Q9NRW1	Ras-related protein Rab-6B OS=Homo sapiens OX=9606 GN=RAB6B PE=1 SV=1	RAB6B	0.4389	0.00973341	Down
Q9NS28	Regulator of G-protein signaling 18 OS=Homo sapiens OX=9606 GN=RGS18 PE=1 SV=1	RGS18	3.2414	0.023721	Up
Q9NS86	LanC-like protein 2 OS=Homo sapiens OX=9606 GN=LANCL2 PE=1 SV=1	LANCL2	0.6067	0.0189548	Down
Q9NTJ4	Alpha-mannosidase 2C1 OS=Homo sapiens OX=9606 GN=MAN2C1 PE=1 SV=1	MAN2C1	0.6384	0.0346689	Down
Q9NTK5	Obg-like ATPase 1 OS=Homo sapiens OX=9606 GN=OLA1 PE=1 SV=2	OLA1	1.7493	0.00528995	Up
Q9NV96	Cell cycle control protein 50A OS=Homo sapiens OX=9606 GN=TMEM30A PE=1 SV=1	TMEM30A	0.4224	0.00283164	Down
Q9NZJ7	Mitochondrial carrier homolog 1 OS=Homo sapiens OX=9606 GN=MTCH1 PE=1 SV=1	MTCH1	0.5242	0.0303855	Down
Q9NZL9	Methionine adenosyltransferase 2 subunit beta OS=Homo sapiens OX=9606 GN=MAT2B PE=1 SV=1	MAT2B	2.1161	0.00457123	Up
Q9NZT2	Opioid growth factor receptor OS=Homo sapiens OX=9606 GN=OGFR PE=1 SV=3	OGFR	1.7238	0.00754806	Up
Q9P000	COMM domain-containing protein 9 OS=Homo sapiens OX=9606 GN=COMMD9 PE=1 SV=2	COMMD9	2.335	0.0292637	Up
Q9P126	C-type lectin domain family 1 member B OS=Homo sapiens OX=9606 GN=CLEC1B PE=1 SV=2	CLEC1B	0.6179	0.00395371	Down
Q9P1F3	Costars family protein ABRACL OS=Homo sapiens OX=9606 GN=ABRACL PE=1 SV=1	ABRACL	11.4415	0.0486949	Up
Q9P2T1	GMP reductase 2 OS=Homo sapiens OX=9606 GN=GMPR2 PE=1 SV=1	GMPR2	0.5953	0.0321084	Down
Q9UBB4	Ataxin-10 OS=Homo sapiens OX=9606 GN=ATXN10 PE=1 SV=1	ATXN10	1.6763	0.019831	Up
Q9UBQ0	Vacuolar protein sorting-associated protein 29 OS=Homo sapiens OX=9606 GN=VPS29 PE=1 SV=1	VPS29	0.637	0.0205751	Down
Q9UBQ7	Glyoxylate reductase/hydroxypyruvate reductase OS=Homo sapiens OX=9606 GN=GRHPR PE=1 SV=1	GRHPR	1.8014	0.0203304	Up
Q9UBV8	Peflin OS=Homo sapiens OX=9606 GN=PEF1 PE=1 SV=1	PEF1	0.5828	0.0162007	Down
Q9UBX3	Mitochondrial dicarboxylate carrier OS=Homo sapiens OX=9606 GN=SLC25A10 PE=1 SV=2	SLC25A10	0.6081	0.0430877	Down
Q9UFN0	Protein NipSnap homolog 3A OS=Homo sapiens OX=9606 GN=NIPSNAP3A PE=1 SV=2	NIPSNAP3A	0.5045	0.00187052	Down
Q9UH65	Switch-associated protein 70 OS=Homo sapiens OX=9606 GN=SWAP70 PE=1 SV=1	SWAP70	0.4643	0.0282999	Down
Q9UHD8	Septin-9 OS=Homo sapiens OX=9606 GN=SEPTIN9 PE=1 SV=2	SEPTIN9	1.6467	0.00562887	Up
Q9UHL4	Dipeptidyl peptidase 2 OS=Homo sapiens OX=9606 GN=DPP7 PE=1 SV=3	DPP7	0.6149	0.0405381	Down
Q9UHV9	Prefoldin subunit 2 OS=Homo sapiens OX=9606 GN=PFDN2 PE=1 SV=1	PFDN2	0.5507	0.0206127	Down
Q9UJU6	Drebrin-like protein OS=Homo sapiens OX=9606 GN=DBNL PE=1 SV=1	DBNL	1.6633	0.00602293	Up
Q9UJZ1	Stomatin-like protein 2, mitochondrial OS=Homo sapiens OX=9606 GN=STOML2 PE=1 SV=1	STOML2	1.5433	0.00704066	Up
Q9UKM9	RNA-binding protein Raly OS=Homo sapiens OX=9606 GN=RALY PE=1 SV=1	RALY	1.8691	0.016453	Up
Q9UKU7	Isobutyryl-CoA dehydrogenase, mitochondrial OS=Homo sapiens OX=9606 GN=ACAD8 PE=1 SV=1	ACAD8	1.5659	0.0366687	Up
Q9UL25	Ras-related protein Rab-21 OS=Homo sapiens OX=9606 GN=RAB21 PE=1 SV=3	RAB21	0.5314	0.017966	Down
Q9UL26	Ras-related protein Rab-22A OS=Homo sapiens OX=9606 GN=RAB22A PE=1 SV=2	RAB22A	0.5379	0.00404217	Down
Q9ULA0	Aspartyl aminopeptidase OS=Homo sapiens OX=9606 GN=DNPEP PE=1 SV=2	DNPEP	1.6951	0.00478419	Up
Q9ULL4	Plexin-B3 OS=Homo sapiens OX=9606 GN=PLXNB3 PE=1 SV=2	PLXNB3	0.645	0.00643423	Down
Q9ULV4	Coronin-1C OS=Homo sapiens OX=9606 GN=CORO1C PE=1 SV=1	CORO1C	2.6752	0.000185903	Up
Q9ULZ3	Apoptosis-associated speck-like protein containing a CARD OS=Homo sapiens OX=9606 GN=PYCARD PE=1 SV=2	PYCARD	1.9131	0.00112244	Up
Q9UM07	Protein-arginine deiminase type-4 OS=Homo sapiens OX=9606 GN=PADI4 PE=1 SV=2	PADI4	0.4022	0.00262424	Down
Q9UM22	Mammalian ependymin-related protein 1 OS=Homo sapiens OX=9606 GN=EPDR1 PE=1 SV=2	EPDR1	0.4999	0.00785719	Down
Q9UMR2	ATP-dependent RNA helicase DDX19B OS=Homo sapiens OX=9606 GN=DDX19B PE=1 SV=1	DDX19B	1.6752	0.0130333	Up
Q9UMS4	Pre-mRNA-processing factor 19 OS=Homo sapiens OX=9606 GN=PRPF19 PE=1 SV=1	PRPF19	4.0021	0.0366659	Up
Q9UMZ2	Synergin gamma OS=Homo sapiens OX=9606 GN=SYNRG PE=1 SV=2	SYNRG	0.587	0.0222157	Down
Q9UNF0	Protein kinase C and casein kinase substrate in neurons protein 2 OS=Homo sapiens OX=9606 GN=PACSIN2 PE=1 SV=2	PACSIN2	1.5614	0.0318957	Up
Q9UQE7	Structural maintenance of chromosomes protein 3 OS=Homo sapiens OX=9606 GN=SMC3 PE=1 SV=2	SMC3	1.549	0.0191006	Up
Q9Y210	Short transient receptor potential channel 6 OS=Homo sapiens OX=9606 GN=TRPC6 PE=1 SV=1	TRPC6	0.5949	0.0180528	Down
Q9Y230	RuvB-like 2 OS=Homo sapiens OX=9606 GN=RUVBL2 PE=1 SV=3	RUVBL2	1.5948	0.0378326	Up
Q9Y265	RuvB-like 1 OS=Homo sapiens OX=9606 GN=RUVBL1 PE=1 SV=1	RUVBL1	1.849	0.0162967	Up
Q9Y277	Voltage-dependent anion-selective channel protein 3 OS=Homo sapiens OX=9606 GN=VDAC3 PE=1 SV=1	VDAC3	0.5269	0.00717798	Down
Q9Y2J8	Protein-arginine deiminase type-2 OS=Homo sapiens OX=9606 GN=PADI2 PE=1 SV=2	PADI2	0.6519	0.0245347	Down
Q9Y2Q0	Phospholipid-transporting ATPase IA OS=Homo sapiens OX=9606 GN=ATP8A1 PE=1 SV=1	ATP8A1	0.5101	0.00118961	Down
Q9Y2Q3	Glutathione S-transferase kappa 1 OS=Homo sapiens OX=9606 GN=GSTK1 PE=1 SV=3	GSTK1	2.0116	0.0149454	Up
Q9Y2Q5	Ragulator complex protein LAMTOR2 OS=Homo sapiens OX=9606 GN=LAMTOR2 PE=1 SV=1	LAMTOR2	1.8133	0.0235501	Up
Q9Y315	Deoxyribose-phosphate aldolase OS=Homo sapiens OX=9606 GN=DERA PE=1 SV=2	DERA	2.0882	0.0418077	Up
Q9Y371	Endophilin-B1 OS=Homo sapiens OX=9606 GN=SH3GLB1 PE=1 SV=1	SH3GLB1	2.8334	0.0007326	Up
Q9Y3A3	MOB-like protein phocein OS=Homo sapiens OX=9606 GN=MOB4 PE=1 SV=1	MOB4	1.8059	0.0259754	Up
Q9Y3A6	Transmembrane emp24 domain-containing protein 5 OS=Homo sapiens OX=9606 GN=TMED5 PE=1 SV=1	TMED5	0.6088	0.0204259	Down
Q9Y3E0	Vesicle transport protein GOT1B OS=Homo sapiens OX=9606 GN=GOLT1B PE=1 SV=1	GOLT1B	0.6296	0.0259815	Down
Q9Y3I0	RNA-splicing ligase RtcB homolog OS=Homo sapiens OX=9606 GN=RTCB PE=1 SV=1	RTCB	2.2263	0.00612261	Up
Q9Y3L3	SH3 domain-binding protein 1 OS=Homo sapiens OX=9606 GN=SH3BP1 PE=1 SV=3	SH3BP1	1.7398	0.00468723	Up
Q9Y3Z3	Deoxynucleoside triphosphate triphosphohydrolase SAMHD1 OS=Homo sapiens OX=9606 GN=SAMHD1 PE=1 SV=2	SAMHD1	2.1353	0.00214587	Up
Q9Y478	5'-AMP-activated protein kinase subunit beta-1 OS=Homo sapiens OX=9606 GN=PRKAB1 PE=1 SV=4	PRKAB1	1.6727	0.0159865	Up
Q9Y490	Talin-1 OS=Homo sapiens OX=9606 GN=TLN1 PE=1 SV=3	TLN1	2.4479	0.00335087	Up
Q9Y4L1	Hypoxia up-regulated protein 1 OS=Homo sapiens OX=9606 GN=HYOU1 PE=1 SV=1	HYOU1	1.5633	0.0396698	Up
Q9Y512	Sorting and assembly machinery component 50 homolog OS=Homo sapiens OX=9606 GN=SAMM50 PE=1 SV=3	SAMM50	0.6059	0.0266274	Down
Q9Y619	Mitochondrial ornithine transporter 1 OS=Homo sapiens OX=9606 GN=SLC25A15 PE=1 SV=1	SLC25A15	0.5072	0.0082215	Down
Q9Y624	Junctional adhesion molecule A OS=Homo sapiens OX=9606 GN=F11R PE=1 SV=1	F11R	0.6033	0.0230911	Down
Q9Y639	Neuroplastin OS=Homo sapiens OX=9606 GN=NPTN PE=1 SV=2	NPTN	0.4486	0.0280575	Down
Q9Y678	Coatomer subunit gamma-1 OS=Homo sapiens OX=9606 GN=COPG1 PE=1 SV=1	COPG1	1.537	0.00845726	Up
Q9Y6B6	GTP-binding protein SAR1b OS=Homo sapiens OX=9606 GN=SAR1B PE=1 SV=1	SAR1B	0.5172	0.00717097	Down
Q9Y6C2	EMILIN-1 OS=Homo sapiens OX=9606 GN=EMILIN1 PE=1 SV=3	EMILIN1	0.6125	0.00798199	Down
Q9Y6D5	Brefeldin A-inhibited guanine nucleotide-exchange protein 2 OS=Homo sapiens OX=9606 GN=ARFGEF2 PE=1 SV=3	ARFGEF2	0.5973	0.0112967	Down
Q9Y6G9	Cytoplasmic dynein 1 light intermediate chain 1 OS=Homo sapiens OX=9606 GN=DYNC1LI1 PE=1 SV=3	DYNC1LI1	1.6715	0.0452123	Up
Q9Y6W5	Wiskott-Aldrich syndrome protein family member 2 OS=Homo sapiens OX=9606 GN=WASF2 PE=1 SV=3	WASF2	0.5448	0.00103214	Down
Q9Y6X5	Bis(5'-adenosyl)-triphosphatase ENPP4 OS=Homo sapiens OX=9606 GN=ENPP4 PE=1 SV=3	ENPP4	0.596	0.0287628	Down
Q9Y6Y8	SEC23-interacting protein OS=Homo sapiens OX=9606 GN=SEC23IP PE=1 SV=1	SEC23IP	1.5477	0.00607712	Up

## Sheet: Supplementary Table 3
Supplementary Table 3: Information of 12 DMPs (FC<1/1.5 (0.667) or FC>1.5 and P<0.05)
Protein accession	Protein description	Gene name	Position	Amino acid	UR/HC Ratio	UR/HC P value	Regulated Type
Q9Y490	Talin-1 OS=Homo sapiens OX=9606 GN=TLN1 PE=1 SV=3	TLN1	2024	K	0.223	0.00538549	Down
P04406	Glyceraldehyde-3-phosphate dehydrogenase OS=Homo sapiens OX=9606 GN=GAPDH PE=1 SV=3	GAPDH	61	K	0.272	0.0304054	Down
P35579	Myosin-9 OS=Homo sapiens OX=9606 GN=MYH9 PE=1 SV=4	MYH9	1099	K	0.381	0.04387	Down
O15143	Actin-related protein 2/3 complex subunit 1B OS=Homo sapiens OX=9606 GN=ARPC1B PE=1 SV=3	ARPC1B	174	K	0.458	0.0215398	Down
P35579	Myosin-9 OS=Homo sapiens OX=9606 GN=MYH9 PE=1 SV=4	MYH9	1024	K	0.466	0.0294547	Down
P35579	Myosin-9 OS=Homo sapiens OX=9606 GN=MYH9 PE=1 SV=4	MYH9	299	K	0.491	0.0328846	Down
P35579	Myosin-9 OS=Homo sapiens OX=9606 GN=MYH9 PE=1 SV=4	MYH9	1219	K	0.501	0.0135897	Down
P60709	Actin, cytoplasmic 1 OS=Homo sapiens OX=9606 GN=ACTB PE=1 SV=1	ACTB	61	K	0.589	0.00208614	Down
Q9UFN0	Protein NipSnap homolog 3A OS=Homo sapiens OX=9606 GN=NIPSNAP3A PE=1 SV=2	NIPSNAP3A	166	K	1.708	0.0295157	Up
P07108	Acyl-CoA-binding protein OS=Homo sapiens OX=9606 GN=DBI PE=1 SV=2	DBI	55	K	1.859	0.00557217	Up
P30405	Peptidyl-prolyl cis-trans isomerase F, mitochondrial OS=Homo sapiens OX=9606 GN=PPIF PE=1 SV=1	PPIF	190	K	1.944	0.0462729	Up
P07108	Acyl-CoA-binding protein OS=Homo sapiens OX=9606 GN=DBI PE=1 SV=2	DBI	19	K	2.215	0.00331218	Up
O00299	Chloride intracellular channel protein 1 OS=Homo sapiens OX=9606 GN=CLIC1 PE=1 SV=4	CLIC1	49	K	2.216	0.00884912	Up
P08133	Annexin A6 OS=Homo sapiens OX=9606 GN=ANXA6 PE=1 SV=3	ANXA6	306	K	2.371	0.00401309	Up
Q13418	Integrin-linked protein kinase OS=Homo sapiens OX=9606 GN=ILK PE=1 SV=2	ILK	426	K	2.956	0.00613623	Up
Q99880	Histone H2B type 1-L OS=Homo sapiens OX=9606 GN=H2BC13 PE=1 SV=3	H2BC13	117	K	5.287	0.0187341	Up

## Sheet: Supplementary Table 4
Supplementary Table 4: GO functional fold enrichment of DEPs
GO Terms Level 1	GO Terms Description	GO Terms Level	GO Terms ID	Fisher's exact test p value	Related proteins
Cellular Component	secretory granule	9	GO:0030141	3.41546e-29	O00231 O00391 O00462 O00560 O00754 O14672 O15126 O15389 O15439 O43451 O75015 O75131 O75165 O75594 O75629 O94886 O95497 O95716 P00441 P00738 P00747 P01009 P01011 P01024 P01111 P01127 P01133 P01137 P02042 P02671 P02675 P02679 P02751 P02765 P02787 P02788 P04040 P04080 P04196 P04275 P04439 P04839 P05089 P05106 P05107 P05109 P05121 P05155 P05164 P05556 P06280 P06756 P06865 P07093 P07225 P07686 P07741 …
	secretory vesicle	8	GO:0099503	4.73509e-28	O00231 O00391 O00462 O00560 O00754 O14672 O15126 O15389 O15439 O43451 O75015 O75131 O75165 O75594 O75629 O94886 O95497 O95716 P00441 P00738 P00747 P01009 P01011 P01024 P01111 P01127 P01133 P01137 P02042 P02671 P02675 P02679 P02751 P02765 P02787 P02788 P04040 P04080 P04196 P04275 P04439 P04839 P04899 P05089 P05106 P05107 P05109 P05121 P05155 P05164 P05556 P06280 P06756 P06865 P07093 P07108 P07225 …
	extracellular region	3	GO:0005576	1.57348e-21	O00182 O00231 O00391 O00462 O00560 O00754 O15162 O43852 O75015 O75594 O75629 O94919 O95197 O95497 O95498 P00441 P00450 P00558 P00736 P00738 P00747 P00813 P01008 P01009 P01011 P01024 P01040 P01127 P01133 P01137 P01860 P01861 P01871 P02042 P02671 P02675 P02679 P02751 P02760 P02765 P02787 P02788 P02790 P04003 P04004 P04040 P04080 P04196 P04275 P05089 P05109 P05121 P05155 P05161 P05164 P05556 P06280 …
	extracellular space	4	GO:0005615	7.88334e-19	O00182 O00391 O00462 O00560 O00754 O75629 O95197 P00441 P00450 P00558 P00736 P00738 P00747 P00813 P01008 P01009 P01011 P01024 P01040 P01127 P01133 P01137 P01860 P01861 P01871 P02042 P02671 P02675 P02679 P02751 P02760 P02765 P02787 P02788 P02790 P04003 P04004 P04040 P04080 P04196 P05089 P05109 P05121 P05155 P05164 P06280 P07093 P07108 P07225 P07686 P07996 P08236 P08246 P08571 P08603 P08962 P09382 …
	cytoplasmic vesicle	7	GO:0031410	2.53096e-18	A4D1P6 O00231 O00391 O00462 O00560 O00754 O14672 O15126 O15389 O15439 O43451 O60331 O60664 O75015 O75131 O75165 O75340 O75594 O75629 O75923 O94855 O94886 O95497 O95630 O95716 O95772 P00441 P00738 P00747 P01009 P01011 P01024 P01111 P01127 P01133 P01137 P02042 P02671 P02675 P02679 P02751 P02765 P02787 P02788 P02790 P04040 P04080 P04196 P04275 P04439 P04839 P04899 P05089 P05106 P05107 P05109 P05121 …
	intracellular vesicle	6	GO:0097708	2.53096e-18	A4D1P6 O00231 O00391 O00462 O00560 O00754 O14672 O15126 O15389 O15439 O43451 O60331 O60664 O75015 O75131 O75165 O75340 O75594 O75629 O75923 O94855 O94886 O95497 O95630 O95716 O95772 P00441 P00738 P00747 P01009 P01011 P01024 P01111 P01127 P01133 P01137 P02042 P02671 P02675 P02679 P02751 P02765 P02787 P02788 P02790 P04040 P04080 P04196 P04275 P04439 P04839 P04899 P05089 P05106 P05107 P05109 P05121 …
	cytoplasmic vesicle lumen	8	GO:0060205	3.61189e-15	O00231 O00391 O00560 O00754 O75594 O75629 P00738 P00747 P01009 P01011 P01024 P01127 P01133 P01137 P02042 P02671 P02675 P02679 P02751 P02765 P02787 P02788 P02790 P04040 P04080 P04196 P04275 P05089 P05109 P05121 P05155 P05164 P06280 P07225 P07686 P07741 P07996 P08236 P08246 P08311 P09486 P09769 P09917 P10153 P10909 P11216 P11678 P12724 P13010 P13639 P15289 P15586 P17213 P19652 P20061 P20160 P20933 …
	secretory granule membrane	10	GO:0030667	4.07636e-15	O00462 O14672 O15126 O15389 O15439 O43451 O75015 O75131 O75165 O94886 O95497 O95716 P01111 P04439 P04839 P05106 P05107 P06756 P08133 P08174 P08571 P08575 P08962 P09486 P09525 P10321 P11279 P13473 P13498 P13987 P15529 P16109 P16284 P17927 P19256 P20073 P20160 P20339 P22748 P25024 P25090 P27105 P31997 P35237 P35613 P40199 P43353 P48595 P51148 P51149 P51575 P61006 P61018 P61020 P61026 P61106 P61224 …
Molecular Function	carbohydrate derivative binding	3	GO:0097367	1.2008e-10	O00154 O00182 O00560 O75594 O95497 P00558 P00813 P01008 P01116 P02751 P02788 P04004 P04156 P04196 P04899 P05164 P05198 P06280 P06748 P07093 P07108 P07741 P07996 P08133 P08246 P08311 P08571 P08575 P08603 P08754 P09327 P09467 P09525 P0DMV9 P10153 P10301 P10809 P11047 P11233 P11234 P12724 P13727 P14543 P15531 P15586 P16109 P16219 P16452 P17213 P19086 P20160 P20339 P20340 P25705 P28070 P32455 P33527 …
	purine nucleoside binding	5	GO:0001883	2.2707e-10	P00813 P01116 P04899 P05198 P08133 P08754 P10301 P11233 P11234 P15531 P19086 P20339 P20340 P32455 P49770 P51148 P51149 P51151 P51153 P60891 P60953 P61006 P61019 P61020 P61026 P61106 P84077 P61224 P61225 P62820 P62826 P62834 P68104 P68371 Q02108 Q13636 Q13637 Q15286 Q15907 Q3YEC7 Q8WWP7 Q92930 Q96BM9 Q9H0U4 Q9NP72 Q9NS86 Q9UL25 Q9UL26 Q9Y6G9
	purine ribonucleoside binding	6	GO:0032550	4.61402e-10	P01116 P04899 P05198 P08133 P08754 P10301 P11233 P11234 P15531 P19086 P20339 P20340 P32455 P49770 P51148 P51149 P51151 P51153 P60891 P60953 P61006 P61019 P61020 P61026 P61106 P84077 P61224 P61225 P62820 P62826 P62834 P68104 P68371 Q02108 Q13636 Q13637 Q15286 Q15907 Q3YEC7 Q8WWP7 Q92930 Q96BM9 Q9H0U4 Q9NP72 Q9NS86 Q9UL25 Q9UL26 Q9Y6G9
	ribonucleoside binding	5	GO:0032549	6.18531e-10	P01116 P04899 P05198 P08133 P08754 P10301 P11233 P11234 P15531 P19086 P20339 P20340 P32455 P49770 P51148 P51149 P51151 P51153 P60891 P60953 P61006 P61019 P61020 P61026 P61106 P84077 P61224 P61225 P62820 P62826 P62834 P68104 P68371 Q02108 Q13636 Q13637 Q15286 Q15907 Q3YEC7 Q8WWP7 Q92930 Q96BM9 Q9H0U4 Q9NP72 Q9NS86 Q9UL25 Q9UL26 Q9Y6G9
	guanyl nucleotide binding	7	GO:0019001	7.52951e-10	P01116 P04899 P05198 P08133 P08754 P10301 P11233 P11234 P15531 P19086 P20339 P20340 P32455 P49770 P51148 P51149 P51151 P51153 P60891 P60953 P61006 P61019 P61020 P61026 P61106 P84077 P61224 P61225 P62820 P62826 P62834 P68104 P68371 Q02108 Q13636 Q13637 Q15286 Q15907 Q3YEC7 Q8WWP7 Q92930 Q96BM9 Q9H0U4 Q9NP72 Q9NS86 Q9UL25 Q9UL26 Q9Y3Z3 Q9Y6G9
	nucleoside binding	4	GO:0001882	1.08704e-09	P00813 P01116 P04899 P05198 P08133 P08754 P10301 P11233 P11234 P15531 P19086 P20339 P20340 P32455 P49770 P51148 P51149 P51151 P51153 P60891 P60953 P61006 P61019 P61020 P61026 P61106 P84077 P61224 P61225 P62820 P62826 P62834 P68104 P68371 Q02108 Q13636 Q13637 Q15286 Q15907 Q3YEC7 Q8WWP7 Q92930 Q96BM9 Q9H0U4 Q9NP72 Q9NS86 Q9UL25 Q9UL26 Q9Y6G9
	guanyl ribonucleotide binding	8	GO:0032561	1.23521e-09	P01116 P04899 P05198 P08133 P08754 P10301 P11233 P11234 P15531 P19086 P20339 P20340 P32455 P49770 P51148 P51149 P51151 P51153 P60891 P60953 P61006 P61019 P61020 P61026 P61106 P84077 P61224 P61225 P62820 P62826 P62834 P68104 P68371 Q02108 Q13636 Q13637 Q15286 Q15907 Q3YEC7 Q8WWP7 Q92930 Q96BM9 Q9H0U4 Q9NP72 Q9NS86 Q9UL25 Q9UL26 Q9Y6G9
	GDP binding	9	GO:0019003	2.55333e-09	P01116 P08754 P10301 P11233 P11234 P20339 P32455 P51148 P51149 P51151 P60891 P61006 P61019 P61020 P61026 P61106 P84077 P61224 P61225 P62826 Q13636 Q15286 Q15907 Q92930 Q9NP72 Q9UL25 Q9UL26 Q9Y6G9
Biological Process	exocytosis	7	GO:0006887	1.26955e-25	O00231 O00391 O00462 O00560 O00754 O14672 O15126 O15389 O15439 O43451 O60331 O75015 O75131 O75165 O75594 O75629 O94886 O94919 O95497 O95716 P00441 P00738 P00747 P01009 P01011 P01024 P01111 P01127 P01133 P01137 P02042 P02671 P02675 P02679 P02751 P02765 P02787 P02788 P04040 P04080 P04196 P04275 P04439 P04839 P05089 P05106 P05107 P05109 P05121 P05155 P05164 P06280 P06756 P07225 P07686 P07741 P07996 …
	granulocyte activation	6	GO:0036230	4.13067e-25	O00231 O00391 O00462 O00560 O00754 O14672 O15126 O15389 O43451 O75015 O75131 O75165 O75594 O75629 O94886 O95497 O95716 P00738 P01009 P01011 P01024 P01111 P02042 P02765 P02788 P04040 P04080 P04439 P04839 P05089 P05107 P05109 P05164 P06280 P06756 P07686 P07741 P08174 P08236 P08246 P08311 P08571 P08575 P08962 P09769 P09917 P0DMV9 P10153 P10321 P11216 P11279 P11678 P12724 P13010 P13473 P13498 P13639 …
	secretion by cell	6	GO:0032940	7.15063e-25	O00231 O00391 O00462 O00560 O00754 O14672 O15126 O15389 O15439 O43451 O60331 O75015 O75131 O75165 O75594 O75629 O94886 O94919 O95497 O95716 P00441 P00738 P00747 P01009 P01011 P01024 P01111 P01127 P01133 P01137 P02042 P02671 P02675 P02679 P02751 P02765 P02787 P02788 P04040 P04080 P04196 P04275 P04439 P04839 P05089 P05106 P05107 P05109 P05121 P05155 P05164 P06280 P06756 P07093 P07225 P07686 P07741 …
	neutrophil activation	7	GO:0042119	1.16806e-24	O00231 O00391 O00462 O00560 O00754 O14672 O15126 O15389 O43451 O75015 O75131 O75165 O75594 O75629 O94886 O95497 O95716 P00738 P01009 P01011 P01024 P01111 P02042 P02765 P02788 P04040 P04080 P04439 P04839 P05089 P05107 P05109 P05164 P06280 P06756 P07686 P07741 P08174 P08236 P08246 P08311 P08571 P08575 P08962 P09769 P09917 P0DMV9 P10153 P10321 P11216 P11279 P11678 P12724 P13010 P13473 P13498 P13639 …
	neutrophil mediated immunity	6	GO:0002446	1.98629e-24	O00231 O00391 O00462 O00560 O00754 O14672 O15126 O15389 O43451 O75015 O75131 O75165 O75594 O75629 O94886 O95497 O95716 P00738 P01009 P01011 P01024 P01111 P02042 P02765 P02788 P04040 P04080 P04439 P04839 P05089 P05107 P05109 P05164 P06280 P06756 P07686 P07741 P08174 P08236 P08246 P08311 P08571 P08575 P08962 P09769 P09917 P0DMV9 P10153 P10321 P11216 P11279 P11678 P12724 P13010 P13473 P13498 P13639 …
	defense response to bacterium	7	GO:0042742	2.73814e-07	O75594 P01860 P01861 P02671 P02675 P02788 P04439 P05109 P05121 P05161 P05164 P08246 P08311 P09769 P0DOY3 P10153 P12724 P14598 P16109 P17213 P20160 P26583 P27918 P29353 P43405 P49913 P59666 P62820 P62888 Q9NPP4 Q9ULZ3
	regulation of humoral immune response	6	GO:0002920	4.00168e-07	P00736 P01024 P02790 P04003 P04004 P05155 P07225 P08174 P08575 P08603 P0C0L5 P0DOY3 P10909 P11049 P13987 P15529 P17927 P27918 P35232 Q07021
	regulation of protein activation cascade	7	GO:2000257	1.12238e-06	P00736 P01024 P02671 P04003 P04004 P05155 P07225 P08174 P08603 P0C0L5 P0DOY3 P10909 P13987 P15529 P17927 P27918 P35232 Q07021
	response to bacterium	6	GO:0009617	2.62452e-06	O00182 O75015 O75594 P00738 P01009 P01011 P01024 P01137 P01860 P01861 P02671 P02675 P02751 P02788 P04179 P04439 P05089 P05091 P05109 P05121 P05161 P05164 P06756 P07225 P08246 P08311 P08571 P09327 P09486 P09769 P0C0L5 P0DOY3 P10153 P10321 P12724 P14598 P14780 P16109 P16152 P17213 P19652 P20160 P25942 P26583 P27918 P29353 P29466 P32119 P37840 P43405 P49913 P51812 P59666 P62820 P62888 P80188 Q08722 …
	regulation of complement activation	7	GO:0030449	3.58016e-06	P00736 P01024 P04003 P04004 P05155 P07225 P08174 P08603 P0C0L5 P0DOY3 P10909 P13987 P15529 P17927 P27918 P35232 Q07021
	extracellular matrix organization	6	GO:0030198	3.98963e-06	O14672 P00747 P01127 P01137 P02671 P02675 P02679 P02751 P04004 P04275 P05106 P05107 P05121 P05556 P06756 P07996 P08246 P08311 P08648 P09486 P11047 P13796 P14543 P14780 P16284 P22894 P23229 P35613 P50454 Q08722 Q13162 Q14112 Q9BX67 Q9H9C1 Q9Y624 Q9Y6C2
	endocytosis	6	GO:0006897	6.54335e-06	O15126 O15143 O15145 O60331 O75015 O75165 P00738 P01024 P01860 P01861 P02042 P02760 P02765 P02790 P05106 P05107 P05556 P06756 P07996 P08246 P08571 P09486 P09497 P09769 P0C0L5 P0DOY3 P16284 P20339 P20645 P20963 P25024 P25090 P26022 P27824 P28799 P37840 P42338 P43405 P49407 P50995 P51149 P60953 P62820 P68871 P69905 P78324 P78380 Q01518 Q08380 Q08722 Q0VD83 Q13636 Q14108 Q14162 Q14457 Q14696 Q16644 …
	defense response to other organism	6	GO:0098542	8.82671e-06	O15162 O75594 P01111 P01137 P01860 P01861 P02671 P02675 P02788 P04196 P04439 P05089 P05109 P05121 P05161 P05164 P08246 P08311 P08575 P09769 P0DOY3 P10153 P11049 P12724 P14598 P16109 P17213 P20160 P25942 P26583 P27918 P29353 P41218 P43405 P49913 P59666 P62820 P62888 Q13530 Q96AZ6 Q96QS1 Q9HC16 Q9NPP4 Q9ULZ3 Q9Y3Z3
	regulation of protein maturation	7	GO:1903317	9.36376e-06	P00736 P01024 P04003 P04004 P04156 P04196 P05121 P05155 P07093 P07225 P07996 P08174 P08603 P0C0L5 P0DOY3 P10909 P13987 P15529 P17927 P27918 P29466 P35232 Q07021 Q9NPP4 Q9Y265

## Sheet: Supplementary Table 5
Supplementary Table 5: GO functional fold enrichment of DMPs
GO Terms Level 1	GO Terms Description	GO Terms Level	GO Terms ID	Fisher's exact test p value	Related proteins
Cellular Component	adherens junction	6	GO:0005912	7.4475e-05	P08133 P35579 P60709 Q13418 Q9Y490
	anchoring junction	4	GO:0070161	7.4475e-05	P08133 P35579 P60709 Q13418 Q9Y490
	focal adhesion	6	GO:0005925	0.000947824	P08133 P60709 Q13418 Q9Y490
	cell-substrate junction	5	GO:0030055	0.000947824	P08133 P60709 Q13418 Q9Y490
	cell junction	3	GO:0030054	0.004405	P08133 P35579 P60709 Q13418 Q9Y490
	stress fiber	10	GO:0001725	0.00717126	P08133 P35579 P60709
	contractile actin filament bundle	9	GO:0097517	0.00717126	P08133 P35579 P60709
	actomyosin	8	GO:0042641	0.00933794	P08133 P35579 P60709
Molecular Function	cytoskeletal protein binding	4	GO:0008092	0.00459214	O15143 P04406 P08133 P35579 P60709 Q9Y490
	structural constituent of cytoskeleton	3	GO:0005200	0.00478671	O15143 P60709 Q9Y490
	metal ion transmembrane transporter activity	7	GO:0046873	0.00820218	P08133 P35579
	ion gated channel activity	7	GO:0022839	0.0133732	O00299 P08133
	gated channel activity	6	GO:0022836	0.0133732	O00299 P08133
	protein domain specific binding	4	GO:0019904	0.0213909	P04406 P35579 Q13418 Q9Y490
	protein-containing complex binding	3	GO:0044877	0.0233843	O15143 P08133 P35579 Q13418 Q9Y490
	ion channel activity	6	GO:0005216	0.0268764	O00299 P08133
Biological Process	positive regulation of ossification	6	GO:0045778	0.00390869	O00299 Q13418
	regulation of osteoblast differentiation	6	GO:0045667	0.00390869	O00299 Q13418
	integrin-mediated signaling pathway	7	GO:0007229	0.00432741	P35579 Q13418 Q9Y490
	cell junction assembly	6	GO:0034329	0.0120439	P60709 Q13418 Q9Y490
	cellular ion homeostasis	7	GO:0006873	0.0147334	P07108 P08133 P35579
	inorganic ion transmembrane transport	7	GO:0098660	0.0147334	O00299 P08133 P35579
	inorganic ion homeostasis	7	GO:0098771	0.0177457	P07108 P08133 P35579
	cation homeostasis	7	GO:0055080	0.0177457	P07108 P08133 P35579
	ameboidal-type cell migration	6	GO:0001667	0.0183393	P35579 Q13418
	regulation of transmembrane transport	6	GO:0034762	0.0247622	P07108 P30405 P60709
	cellular chemical homeostasis	6	GO:0055082	0.0247622	P07108 P08133 P35579
	cytoskeleton organization	6	GO:0007010	0.0285417	O15143 P04406 P35579 P60709 Q9Y490
	ion homeostasis	6	GO:0050801	0.0287742	P07108 P08133 P35579
	regulation of cell-matrix adhesion	7	GO:0001952	0.0328129	P35579 Q13418
